# Supplementary material for: Bis(μ-5-hydr­oxy-2-{[2-(N-phenyl­thio­carbamo­yl)hydrazin-1-yl­idene]meth­yl}phenolato)bis[chloridozinc(II)] N,N-dimethyl­formamide tetra­solvate
Source: Acta Crystallogr Sect E Struct Rep Online. 2010 Apr 24;66(Pt 5):m569. doi: 10.1107/S1600536810014522 (PMC2979048; doi:10.1107/S1600536810014522)
Supplement: Supplementary file 2 [file e-66-0m569-Isup2.hkl]

# 
# h,k,l, Fc-squared, Fo-squared, sigma(Fo-squared) and status flag 
# 
data_I
_shelx_title '  P-1' 
_shelx_refln_list_code          4 
_shelx_F_calc_maximum      303.42 
_exptl_crystal_F_000      1104.00 
_reflns_d_resolution_high  0.8409 
 
loop_ 
 _symmetry_equiv_pos_as_xyz 
 'x, y, z' 
 '-x, -y, -z' 
 
_cell_length_a     8.1913 
_cell_length_b    17.6402 
_cell_length_c    17.9597 
_cell_angle_alpha  64.941 
_cell_angle_beta   81.213 
_cell_angle_gamma  89.103 
 
_shelx_F_squared_multiplier     1.000 
 
loop_ 
 _refln_index_h 
 _refln_index_k 
 _refln_index_l 
 _refln_F_squared_calc 
 _refln_F_squared_meas 
 _refln_F_squared_sigma 
 _refln_observed_status 
   1   0   0    30719.83    30323.08    755.76 o 
   2   0   0    58800.50    57765.51   1434.03 o 
   3   0   0     1771.68     1740.74     92.44 o 
   4   0   0     1616.02     1472.09     99.36 o 
   5   0   0      235.98      167.38     58.23 o 
   6   0   0      352.85      457.50     86.10 o 
   7   0   0       50.41       70.16     72.21 o 
   8   0   0      153.36      115.26     93.92 o 
   9   0   0      841.21     1131.12    244.63 o 
  -9   1   0      339.50      288.45    179.69 o 
  -8   1   0      566.18      276.58    117.86 o 
  -7   1   0      196.72       93.99    106.79 o 
  -6   1   0      482.43      468.96     92.28 o 
  -5   1   0      590.75      574.17     81.54 o 
  -4   1   0     5067.31     5154.58    161.85 o 
  -3   1   0      553.08      537.61     58.64 o 
  -2   1   0     1145.60     1097.63     61.71 o 
  -1   1   0     3043.85     1850.60     92.14 o 
   0   1   0      345.68       -4.73      3.15 o 
   1   1   0     1252.84     1359.72     44.97 o 
   2   1   0     3954.04     4163.84    144.53 o 
   3   1   0    12653.07    11610.20    280.76 o 
   4   1   0      624.76      702.80    123.10 o 
   5   1   0     1504.13     1778.95    121.26 o 
   6   1   0      217.98      106.61     63.39 o 
   7   1   0       48.65      130.90     62.73 o 
   8   1   0     1061.89     1204.39    284.18 o 
   9   1   0       43.18      117.77     83.08 o 
  -9   2   0      879.64     1182.56    260.07 o 
  -8   2   0        0.26      -40.35     75.05 o 
  -7   2   0      147.80       -3.19     64.77 o 
  -6   2   0      259.89      294.51     76.92 o 
  -5   2   0      187.89      168.50     46.80 o 
  -4   2   0     2685.90     2330.67    156.59 o 
  -3   2   0     4345.32     4385.96    158.55 o 
  -2   2   0      250.73      290.01     39.52 o 
   0   2   0    13673.90    16302.40    418.59 o 
   1   2   0     2839.24     3183.11     88.00 o 
   2   2   0    12540.10    12982.39    298.95 o 
   3   2   0       33.14       44.68     27.37 o 
   4   2   0      733.26      794.69     90.06 o 
   5   2   0     3378.16     3281.07    133.47 o 
   6   2   0       71.39       29.30     41.38 o 
   7   2   0      237.09      281.43     71.87 o 
   8   2   0      127.85       38.94     66.85 o 
   9   2   0     1284.83     1417.35    135.13 o 
  -9   3   0      608.97      649.84    225.98 o 
  -8   3   0      285.44      257.88     97.50 o 
  -7   3   0      545.65      504.47    153.60 o 
  -6   3   0       47.24       -4.06     48.61 o 
  -5   3   0     1465.35     1381.63     92.41 o 
  -4   3   0     3961.23     3694.80    132.92 o 
  -3   3   0     2707.25     2828.93    121.95 o 
  -2   3   0     9747.05     9186.34    273.10 o 
  -1   3   0    10431.19    11160.45    644.33 o 
   0   3   0      626.09      833.04     96.46 o 
   1   3   0     3054.07     2990.53     71.39 o 
   2   3   0     1975.20     2121.12     78.31 o 
   3   3   0     1035.03     1121.00    103.74 o 
   4   3   0       17.57      -17.43     47.82 o 
   5   3   0     2207.12     2521.05    106.03 o 
   6   3   0       18.10       -5.82     52.73 o 
   7   3   0     1080.24     1121.09    105.00 o 
   8   3   0       49.22       45.25     63.88 o 
   9   3   0      590.63      654.08    109.03 o 
  -9   4   0      127.67      156.17    174.91 o 
  -8   4   0        3.52       45.21     79.77 o 
  -7   4   0       98.33       67.41     59.20 o 
  -6   4   0     1659.93     1682.71    113.33 o 
  -5   4   0        4.16      -57.31     38.21 o 
  -4   4   0     3686.18     3546.80    133.02 o 
  -3   4   0     1007.50      952.49     76.38 o 
  -2   4   0      464.05      685.03     83.23 o 
  -1   4   0     1938.56     1926.75    247.62 o 
   0   4   0     9665.64    11117.08    312.64 o 
   1   4   0    16892.67    15579.96    431.09 o 
   2   4   0    16586.58    16550.63    377.26 o 
   3   4   0      143.13      123.75     33.47 o 
   4   4   0       55.19       10.65     35.43 o 
   5   4   0     2352.49     2249.95    173.60 o 
   6   4   0       15.30       43.93     46.45 o 
   7   4   0      145.69      139.84     53.03 o 
   8   4   0     1280.98     1410.02    201.46 o 
   9   4   0      187.82      250.80    105.81 o 
  -9   5   0      281.74      350.09    186.48 o 
  -8   5   0       42.08      -13.51     81.59 o 
  -7   5   0        6.11      108.79     63.95 o 
  -6   5   0      260.42      262.83     64.50 o 
  -5   5   0     1670.75     1895.18    111.52 o 
  -4   5   0     2555.67     2573.08    117.07 o 
  -3   5   0     2366.89     2482.21    298.33 o 
  -2   5   0    16022.54    15130.33    421.34 o 
  -1   5   0      297.93      311.58     49.28 o 
   0   5   0      151.15      218.88     40.32 o 
   1   5   0     1653.58     1910.20     97.61 o 
   2   5   0       72.02       88.80     24.13 o 
   3   5   0      881.46      962.23     62.91 o 
   4   5   0     4325.61     4213.79    149.50 o 
   5   5   0      252.91      265.47     56.98 o 
   6   5   0     1435.64     1486.56    169.11 o 
   7   5   0     1187.65     1349.72    102.17 o 
   8   5   0      230.99      292.04     81.56 o 
   9   5   0      761.83      934.57    329.29 o 
  -9   6   0        0.42       -9.83    175.09 o 
  -8   6   0      181.62      212.08     79.68 o 
  -7   6   0        1.28       12.10     57.23 o 
  -6   6   0      592.16      624.73     85.00 o 
  -5   6   0        2.73       16.76     46.95 o 
  -4   6   0     5524.92     5243.72    179.25 o 
  -3   6   0     5482.65     5118.26    223.23 o 
  -2   6   0     1399.70     1194.54    117.26 o 
  -1   6   0     6306.36     6909.58    225.95 o 
   0   6   0     5150.72     5427.92    268.24 o 
   1   6   0     7186.88     7109.38    240.10 o 
   2   6   0       11.89      -42.45     37.62 o 
   3   6   0     8404.10     8695.83    242.85 o 
   4   6   0     2396.37     2748.09    189.70 o 
   5   6   0       73.56       75.91     51.68 o 
   6   6   0       25.65        3.13     55.01 o 
   7   6   0        6.55      -32.56     86.23 o 
   8   6   0       30.13       73.80     77.26 o 
  -9   7   0       69.31       -0.55    171.97 o 
  -8   7   0     1079.26     1105.54    137.38 o 
  -7   7   0     1531.50     1653.98    152.27 o 
  -6   7   0      276.45      351.39     76.86 o 
  -5   7   0     1963.30     2024.04    121.99 o 
  -4   7   0       17.03       15.63     40.00 o 
  -3   7   0     2400.68     2567.98    124.99 o 
  -2   7   0      421.16      547.88     68.21 o 
  -1   7   0      372.54      470.61     61.97 o 
   0   7   0     1117.59     1204.59     86.85 o 
   1   7   0       89.03       62.48     37.99 o 
   2   7   0      241.32      317.88     62.40 o 
   3   7   0        0.92        9.16     24.90 o 
   4   7   0      794.12      725.03     65.19 o 
   5   7   0     1491.31     1558.99    102.47 o 
   6   7   0     2925.52     2879.56    284.23 o 
   7   7   0     2266.61     2332.48    212.85 o 
   8   7   0     1054.28     1094.88    131.32 o 
  -8   8   0      228.37      208.97    112.03 o 
  -7   8   0      149.97      154.42     76.17 o 
  -6   8   0      564.11      582.36     85.24 o 
  -5   8   0       14.69       18.95     51.62 o 
  -4   8   0      100.16       79.84     54.87 o 
  -3   8   0     3239.11     3333.60    130.12 o 
  -2   8   0      751.90      732.47    137.38 o 
  -1   8   0     2749.13     4155.06    203.16 o 
   0   8   0      714.50      906.40    122.68 o 
   1   8   0       28.49       19.53     40.30 o 
   2   8   0      498.55      524.09     78.04 o 
   3   8   0     4642.15     3832.22    572.59 o 
   4   8   0     1471.55     1424.72    147.58 o 
   5   8   0      617.84      662.35    283.08 o 
   6   8   0       94.63       -1.08     67.86 o 
   7   8   0        5.69      -89.54     76.09 o 
   8   8   0       65.32      178.17     91.37 o 
  -8   9   0       87.64       10.29    148.54 o 
  -7   9   0     1687.70     1648.77    185.65 o 
  -6   9   0     2390.71     2307.85    172.78 o 
  -5   9   0     1199.78     1216.43    119.36 o 
  -4   9   0      695.68      663.42     77.01 o 
  -3   9   0     1180.81     1180.51     75.38 o 
  -2   9   0        4.90       56.49     40.82 o 
  -1   9   0     1298.38     1377.51    105.02 o 
   0   9   0      263.52      335.36     45.11 o 
   1   9   0       61.14       12.89     45.30 o 
   2   9   0       13.99      -19.45     56.17 o 
   3   9   0       63.51       11.53     50.07 o 
   4   9   0      665.16      778.52    111.19 o 
   5   9   0      962.45     1080.03    135.75 o 
   6   9   0     4015.50     3520.98    237.99 o 
   7   9   0      837.58     1114.04    157.35 o 
   8   9   0      426.12      446.65    111.20 o 
  -8  10   0      835.30      789.02    245.46 o 
  -7  10   0      279.96      246.76     83.84 o 
  -6  10   0       45.80       -4.07     45.98 o 
  -5  10   0       14.47      -39.23     41.51 o 
  -4  10   0      195.81      149.15     42.23 o 
  -3  10   0     6294.66     6130.89    177.80 o 
  -2  10   0     7095.81     7047.54    239.37 o 
  -1  10   0     4289.81     5432.94    209.18 o 
   0  10   0      132.78       84.16     36.39 o 
   1  10   0     1298.11     1231.10    116.32 o 
   2  10   0       36.33       24.11     86.86 o 
   3  10   0     1544.83     1207.18    294.33 o 
   4  10   0     2204.63     2149.40    175.32 o 
   5  10   0     1392.02     1209.61    242.57 o 
   6  10   0        0.83       38.57     83.94 o 
   7  10   0        2.49       27.28     93.01 o 
  -8  11   0        9.75       19.29    175.64 o 
  -7  11   0     1091.35     1226.67    133.10 o 
  -6  11   0     1706.45     1666.93    144.07 o 
  -5  11   0     2040.44     1739.81    148.98 o 
  -4  11   0     1256.50     1270.87    113.64 o 
  -3  11   0     1343.83     1319.36     91.97 o 
  -2  11   0      665.50      704.77     90.45 o 
  -1  11   0      427.79      618.26     68.56 o 
   0  11   0       66.98       53.13     39.22 o 
   1  11   0      711.46      862.45    109.86 o 
   2  11   0      317.12      392.02     87.51 o 
   3  11   0      672.27      693.44    114.65 o 
   4  11   0      112.06      144.84     78.24 o 
   5  11   0      829.84      858.82    134.35 o 
   6  11   0     2059.63     2045.20    205.59 o 
   7  11   0      832.86      620.45    138.67 o 
  -7  12   0       28.35       63.88     78.58 o 
  -6  12   0     1048.19     1020.44    120.32 o 
  -5  12   0      621.00      586.86     74.93 o 
  -4  12   0     2027.93     1943.54    112.28 o 
  -3  12   0     1861.72     2032.04    157.38 o 
  -2  12   0     4499.51     5512.93    334.57 o 
  -1  12   0       18.97        8.55     68.53 o 
   0  12   0      504.41      530.17    121.77 o 
   1  12   0        2.23       95.98     66.07 o 
   2  12   0       41.94      -40.74     97.93 o 
   3  12   0      651.20      755.99    268.47 o 
   4  12   0     2675.17     2459.23    200.67 o 
   5  12   0     1293.45     1197.00    155.86 o 
   6  12   0        9.17       49.06     97.35 o 
   7  12   0      129.75       78.97    168.66 o 
  -7  13   0      665.36      590.92    112.30 o 
  -6  13   0     2064.21     2342.59    168.31 o 
  -5  13   0     3333.67     3393.54    176.44 o 
  -4  13   0     5316.20     5993.81    197.66 o 
  -3  13   0      590.47      585.01     87.46 o 
  -2  13   0      116.16       86.66     63.80 o 
  -1  13   0       13.45       -8.90     50.27 o 
   0  13   0      471.91      548.58    106.75 o 
   1  13   0      161.60      152.41     75.34 o 
   2  13   0      118.72      150.92     79.47 o 
   3  13   0       93.05      161.29     81.64 o 
   4  13   0      479.69      248.65    137.70 o 
   5  13   0      181.69      181.96     99.34 o 
   6  13   0      764.84      946.49    159.36 o 
  -6  14   0      181.89      104.47    137.77 o 
  -5  14   0       28.85       80.21     89.64 o 
  -4  14   0      283.89      316.79     70.57 o 
  -3  14   0      739.02      675.16     96.30 o 
  -2  14   0     1978.54     2307.37    160.07 o 
  -1  14   0       72.04       86.15     73.47 o 
   0  14   0      306.31      428.26    104.59 o 
   1  14   0        2.08       11.43     64.80 o 
   2  14   0      215.67      294.82     92.84 o 
   3  14   0       25.36      -60.76     66.41 o 
   4  14   0     1867.55     2019.15    204.88 o 
   5  14   0      607.35      423.80    157.32 o 
   6  14   0       74.45       49.72    106.99 o 
  -6  15   0      704.87      793.21    126.56 o 
  -5  15   0     2913.54     2571.96    476.26 o 
  -4  15   0      920.95      988.47    128.79 o 
  -3  15   0       59.56       88.22     74.84 o 
  -2  15   0       34.70       38.95     92.14 o 
  -1  15   0      325.58      239.52     89.52 o 
   0  15   0      532.46      581.23    236.55 o 
   1  15   0      601.06      494.99    123.88 o 
   2  15   0      548.75      384.93    110.35 o 
   3  15   0      496.74      332.24    109.58 o 
   4  15   0       57.47       52.15     98.02 o 
   5  15   0      353.52      126.89    104.19 o 
  -5  16   0      157.38       62.61    134.35 o 
  -4  16   0       38.22      165.09     95.99 o 
  -3  16   0      165.16      124.20    106.24 o 
  -2  16   0      697.51     1166.39    196.22 o 
  -1  16   0      441.82      641.21    205.50 o 
   0  16   0       45.49      -20.88     75.06 o 
   1  16   0      858.64      863.78    143.59 o 
   2  16   0       17.06       74.46     89.83 o 
   3  16   0      367.15      341.26    221.71 o 
   4  16   0      158.08      101.64    102.87 o 
  -4  17   0      963.88     1312.55    279.27 o 
  -3  17   0       94.72      -27.03     83.49 o 
  -2  17   0      176.08      212.02    130.72 o 
  -1  17   0       18.25       65.96    110.97 o 
   0  17   0       26.39      -63.90     74.01 o 
   1  17   0        2.98      -66.16     81.16 o 
   2  17   0        5.48       43.13     86.48 o 
   3  17   0       12.59        5.34     96.98 o 
  -3  18   0       88.80       26.64     96.58 o 
  -2  18   0       83.45     -154.74    103.16 o 
  -1  18   0      148.75       61.46    130.45 o 
   0  18   0      757.14      783.27    145.61 o 
   1  18   0     1383.53     1244.98    187.59 o 
   2  18   0      407.39      432.36    137.28 o 
  -1 -18   1       87.92       88.04    109.17 o 
   0 -18   1        8.46      218.14    112.41 o 
   1 -18   1       30.62       30.87    131.46 o 
   2 -18   1       19.51      -25.72    116.85 o 
  -3 -17   1      224.85       67.65    112.53 o 
  -2 -17   1      618.11      546.89    314.27 o 
  -1 -17   1     1517.63     1771.23    200.24 o 
   0 -17   1     2315.21     3060.93    497.81 o 
   1 -17   1      158.34      120.71    124.93 o 
   2 -17   1        0.53      -62.93    104.72 o 
   3 -17   1       24.65       54.26     95.42 o 
   4 -17   1       26.98       97.73     98.66 o 
  -4 -16   1      324.17      184.75    112.09 o 
  -3 -16   1      189.60      189.25    139.68 o 
  -2 -16   1      114.09      -63.75     79.56 o 
  -1 -16   1      189.09      121.78     88.06 o 
   0 -16   1      416.66      300.86    107.82 o 
   1 -16   1      592.44      255.57    125.03 o 
   2 -16   1      102.84      201.64    123.28 o 
   3 -16   1       14.49      -61.83     75.71 o 
   4 -16   1        1.17        8.48     80.67 o 
   5 -16   1      686.03      537.49    394.42 o 
  -5 -15   1      212.52      129.77    104.55 o 
  -4 -15   1      216.94      285.48    113.14 o 
  -3 -15   1      665.16      477.26    122.18 o 
  -2 -15   1       85.63      100.99     89.15 o 
  -1 -15   1     1765.50     1957.40    188.67 o 
   0 -15   1     1081.69     1036.89    144.53 o 
   1 -15   1        4.45      138.99    118.23 o 
   2 -15   1       12.59       67.24     95.45 o 
   3 -15   1        0.93      -26.52     88.65 o 
   4 -15   1      237.47      275.27     81.09 o 
   5 -15   1       69.55       40.43     96.30 o 
   6 -15   1      234.44      158.48    188.41 o 
  -5 -14   1      151.19      127.46    129.80 o 
  -4 -14   1       97.81      177.21     98.30 o 
  -3 -14   1      459.95      571.17    131.86 o 
  -2 -14   1      625.89      794.28    130.50 o 
  -1 -14   1        0.16      -69.00     67.80 o 
   0 -14   1     2411.88     2650.49    195.87 o 
   1 -14   1      402.85      541.32    105.97 o 
   2 -14   1      385.47      451.97    138.99 o 
   3 -14   1      164.85      239.74     69.79 o 
   4 -14   1      552.13      543.91     93.64 o 
   5 -14   1      258.15      296.51     86.85 o 
   6 -14   1      402.58      482.73    106.79 o 
  -6 -13   1      144.87      160.38    172.47 o 
  -5 -13   1      156.50      219.69     98.43 o 
  -4 -13   1     1401.31     1366.12    243.16 o 
  -3 -13   1      401.71      372.93     99.37 o 
  -2 -13   1       26.84        5.68     81.53 o 
  -1 -13   1      143.86      164.94     79.10 o 
   0 -13   1      762.04      687.69    114.50 o 
   1 -13   1      218.37      112.10    173.90 o 
   2 -13   1        0.09       33.88     57.32 o 
   3 -13   1      980.62      920.48     99.59 o 
   4 -13   1      393.54      335.32    150.59 o 
   5 -13   1       21.50       -9.19     54.32 o 
   6 -13   1      847.87      618.14    106.08 o 
   7 -13   1      170.83     -133.29    130.54 o 
  -6 -12   1     1142.24     1051.40    167.61 o 
  -5 -12   1      767.41      624.75    125.17 o 
  -4 -12   1      959.42      646.39    232.78 o 
  -3 -12   1       31.09      160.22     76.10 o 
  -2 -12   1      651.90      660.87    111.34 o 
  -1 -12   1      578.46      618.53    152.59 o 
   0 -12   1     3640.22     4396.59    245.46 o 
   1 -12   1      907.47     1187.07    161.66 o 
   2 -12   1      606.39      578.30     92.70 o 
   3 -12   1       26.09        0.76     52.93 o 
   4 -12   1     2045.74     1838.75    126.75 o 
   5 -12   1      209.30       82.52     55.65 o 
   6 -12   1      739.83      762.60    108.95 o 
   7 -12   1      581.48      453.90    201.00 o 
  -7 -11   1      320.86      272.92    125.16 o 
  -6 -11   1        1.96       12.28     85.81 o 
  -5 -11   1     1263.48     1682.11    178.82 o 
  -4 -11   1     2076.99     2629.94    300.53 o 
  -3 -11   1      605.27      452.82    190.80 o 
  -2 -11   1     2853.53     2935.75    192.01 o 
  -1 -11   1     1601.39     1955.42    154.70 o 
   0 -11   1      168.17      162.85     43.90 o 
   1 -11   1     1505.12     1845.79    127.74 o 
   2 -11   1      191.24      133.24     61.91 o 
   3 -11   1     2161.90     2402.47    133.24 o 
   4 -11   1      279.19      326.46     69.78 o 
   5 -11   1      198.76      155.69     52.05 o 
   6 -11   1      439.54      639.10     80.62 o 
   7 -11   1       26.99       25.04     72.57 o 
   8 -11   1        2.13       62.38    173.07 o 
  -7 -10   1     1382.69     1209.00    176.12 o 
  -6 -10   1     2552.72     2620.07    354.04 o 
  -5 -10   1     4407.08     4299.31    257.29 o 
  -4 -10   1      184.52      188.66    111.29 o 
  -3 -10   1     2679.71     2567.44    180.39 o 
  -2 -10   1     4358.16     4127.04    215.28 o 
  -1 -10   1     1648.70     1575.03    132.84 o 
   0 -10   1      253.93      278.64     65.63 o 
   1 -10   1      109.74      259.19     69.04 o 
   2 -10   1        2.33       21.48     50.97 o 
   3 -10   1     2057.09     2284.25    202.34 o 
   4 -10   1     2080.43     2327.13    168.91 o 
   5 -10   1      729.79      879.80     82.30 o 
   6 -10   1     4744.49     4911.74    194.61 o 
   7 -10   1     1560.09     1669.78    198.92 o 
   8 -10   1      497.74      341.55    202.84 o 
  -8  -9   1       34.10      275.65    105.10 o 
  -7  -9   1       60.99      108.99     87.00 o 
  -6  -9   1       22.74      -36.83     77.62 o 
  -5  -9   1      946.66     1130.03    185.01 o 
  -4  -9   1     2515.75     2190.17    285.33 o 
  -3  -9   1     2661.58     2186.36    159.34 o 
  -2  -9   1     5633.45     5331.96    325.15 o 
  -1  -9   1       81.84       52.88     48.98 o 
   0  -9   1     4077.32     4262.61    141.75 o 
   1  -9   1      848.73     1268.30     81.87 o 
   2  -9   1      307.14      209.68     67.06 o 
   3  -9   1     5156.66     5348.53    183.38 o 
   4  -9   1      131.00      136.95     44.48 o 
   5  -9   1        2.23      -51.22     38.34 o 
   6  -9   1      118.92      156.56     67.06 o 
   7  -9   1        9.08       40.59     68.69 o 
   8  -9   1       78.75       70.37    157.82 o 
  -8  -8   1      148.45       59.89     85.70 o 
  -7  -8   1     1251.15     1065.64    155.65 o 
  -6  -8   1     4983.01     5788.89    288.08 o 
  -5  -8   1     3948.26     4130.90    380.68 o 
  -4  -8   1      163.34      236.04     73.17 o 
  -3  -8   1     2275.08     2466.36    273.89 o 
  -2  -8   1     2184.45     2389.46    150.46 o 
  -1  -8   1        0.81       -1.07     35.75 o 
   0  -8   1     2900.34     3260.72    114.06 o 
   1  -8   1     1102.27     1516.88     84.70 o 
   2  -8   1        2.04       14.65     32.75 o 
   3  -8   1     3345.21     3255.98    113.24 o 
   4  -8   1     3923.65     3966.87    133.96 o 
   5  -8   1      131.58      278.70     65.96 o 
   6  -8   1     1229.57     1083.80    178.31 o 
   7  -8   1     1432.02     1629.68    293.39 o 
   8  -8   1     1717.27     1765.81    300.39 o 
  -8  -7   1       25.44       -2.27     77.38 o 
  -7  -7   1      228.89      195.88     81.11 o 
  -6  -7   1       23.85        3.35     78.22 o 
  -5  -7   1      239.35      189.30     78.22 o 
  -4  -7   1      699.61      744.49     64.84 o 
  -3  -7   1      409.71      447.55     39.80 o 
  -2  -7   1      150.26      134.84     48.46 o 
  -1  -7   1     2400.97     2337.84    163.01 o 
   0  -7   1      225.65      170.97     52.81 o 
   1  -7   1     1449.82     1937.41     89.57 o 
   2  -7   1     1368.61     1262.45     76.09 o 
   3  -7   1      255.86      255.78     40.31 o 
   4  -7   1     1825.54     1655.54    102.63 o 
   5  -7   1       34.42       77.35     50.01 o 
   6  -7   1     1058.10     1137.00    118.05 o 
   7  -7   1      800.22      751.95     98.09 o 
   8  -7   1      196.08      -66.69    132.28 o 
   9  -7   1      915.68      571.30    215.14 o 
  -8  -6   1      311.89      164.12     83.04 o 
  -7  -6   1      400.25      526.96     96.24 o 
  -6  -6   1     4786.13     5194.27    199.49 o 
  -5  -6   1     4358.86     4295.43    165.84 o 
  -4  -6   1     1036.49     1090.17     77.38 o 
  -3  -6   1     1538.27     1441.99    116.66 o 
  -2  -6   1       27.75       45.39     37.92 o 
  -1  -6   1     6110.42     6357.88    225.99 o 
   0  -6   1      811.67      852.60     62.36 o 
   1  -6   1     2004.24     2302.32    112.64 o 
   2  -6   1     5688.32     5878.99    171.15 o 
   3  -6   1     5911.45     5618.39    176.23 o 
   4  -6   1     6323.15     6266.67    252.23 o 
   5  -6   1     3571.08     3558.00    149.48 o 
   6  -6   1     1994.20     2194.61    166.96 o 
   7  -6   1      511.90      429.46     90.55 o 
   8  -6   1        8.89       22.97    144.50 o 
   9  -6   1      152.34       23.61    160.67 o 
  -8  -5   1      152.84       90.41     68.09 o 
  -7  -5   1     1027.02      958.80     90.09 o 
  -6  -5   1      142.13       97.61     46.44 o 
  -5  -5   1       24.03      -13.38     43.02 o 
  -4  -5   1      521.21      523.50     73.21 o 
  -3  -5   1     1189.99     1221.48     69.64 o 
  -2  -5   1     1513.87     1726.77     66.78 o 
  -1  -5   1     9864.77     9403.92    354.96 o 
   0  -5   1      362.12      385.49     36.22 o 
   1  -5   1     2364.75     2494.96    131.55 o 
   2  -5   1     1381.73     1387.69     78.75 o 
   3  -5   1     3092.38     3049.80    115.50 o 
   4  -5   1     3554.54     3516.75    133.76 o 
   5  -5   1        7.27       -5.37     40.64 o 
   6  -5   1      272.11      345.75     66.91 o 
   7  -5   1      156.35      126.43     64.20 o 
   8  -5   1       45.70      -69.08    134.76 o 
   9  -5   1        1.18       23.52    153.05 o 
  -9  -4   1       97.73       -2.72     98.02 o 
  -8  -4   1       13.91        6.16     57.00 o 
  -7  -4   1      438.10      358.31     65.64 o 
  -6  -4   1     3244.26     3878.94    168.55 o 
  -5  -4   1     2728.20     2906.42    135.49 o 
  -4  -4   1     6401.55     6076.47    189.33 o 
  -3  -4   1     2133.94     2130.57     91.99 o 
  -2  -4   1     1243.51     1359.84     67.16 o 
  -1  -4   1      198.43      180.87     42.50 o 
   0  -4   1      136.38      170.38     30.67 o 
   1  -4   1      492.52      669.09     44.32 o 
   2  -4   1     2622.10     2523.99    122.72 o 
   3  -4   1     7370.18     7647.43    208.43 o 
   4  -4   1     6069.80     5845.82    234.67 o 
   5  -4   1     6711.20     6605.80    230.74 o 
   6  -4   1     1605.63     1727.53    110.82 o 
   7  -4   1      266.61      277.53     71.67 o 
   8  -4   1     1540.85     1423.04    157.04 o 
   9  -4   1      153.27      -27.65    146.16 o 
  -9  -3   1       30.12       51.01     76.88 o 
  -8  -3   1       69.05       29.72     62.17 o 
  -7  -3   1       59.24       40.71     48.45 o 
  -6  -3   1      191.61      166.07     53.14 o 
  -5  -3   1      214.18      121.82     67.81 o 
  -4  -3   1      107.41       82.22     35.97 o 
  -3  -3   1      242.82      220.09     38.15 o 
  -2  -3   1     5603.12     5532.44    149.50 o 
  -1  -3   1     5000.72     4504.70    153.72 o 
   0  -3   1     7199.70     7704.82    232.10 o 
   1  -3   1    11877.62    13496.78    498.76 o 
   2  -3   1     4412.59     4133.47    132.20 o 
   3  -3   1     4449.21     4274.06    140.72 o 
   4  -3   1     9826.21     9871.60    262.23 o 
   5  -3   1     1890.43     2062.46    107.60 o 
   6  -3   1      192.87      102.22     52.30 o 
   7  -3   1      133.08       30.01     70.17 o 
   8  -3   1      125.41      137.84     90.12 o 
   9  -3   1        4.16      -54.93    147.26 o 
  -9  -2   1      213.03      335.03    110.60 o 
  -8  -2   1       84.02      101.26     67.48 o 
  -7  -2   1       37.39      -63.24     64.00 o 
  -6  -2   1     1949.04     1849.05    101.21 o 
  -5  -2   1     1724.96     1649.16     86.91 o 
  -4  -2   1       24.76       20.80     28.04 o 
  -2  -2   1    24086.98    24999.39    660.42 o 
  -1  -2   1     6521.33     6479.78    193.99 o 
   0  -2   1      106.64      147.03     16.44 o 
   1  -2   1     3320.83     3346.40    112.37 o 
   2  -2   1       27.60       33.22     24.20 o 
   3  -2   1     1888.35     1782.90     88.06 o 
   4  -2   1     7305.08     7365.48    207.42 o 
   5  -2   1     4124.47     4047.27    147.50 o 
   6  -2   1        7.21       -5.13     54.73 o 
   7  -2   1     1149.83     1156.13    240.82 o 
   8  -2   1      145.06      144.81     80.59 o 
   9  -2   1       10.04       25.91    139.08 o 
  -9  -1   1      580.78      568.21    126.97 o 
  -8  -1   1      201.71      208.42     72.20 o 
  -7  -1   1      730.82      758.78     90.49 o 
  -6  -1   1       42.79       35.76     48.55 o 
  -5  -1   1      138.42      212.13     41.99 o 
  -4  -1   1     1262.12     1415.44    102.34 o 
  -3  -1   1     1214.08     1452.87     71.98 o 
  -2  -1   1    46253.89    46331.77   1652.54 o 
  -1  -1   1    10315.85    10720.04    408.06 o 
   0  -1   1    11838.97    10951.29    578.66 o 
   1  -1   1    11279.96    11231.48    245.38 o 
   2  -1   1      838.45     1059.64     60.52 o 
   3  -1   1     2707.50     2761.08    104.43 o 
   4  -1   1     7458.87     6936.83    195.22 o 
   5  -1   1     2006.39     2363.66    196.59 o 
   6  -1   1      654.27      640.53     95.60 o 
   7  -1   1      137.46      137.95     74.64 o 
   8  -1   1       13.13     -150.72    120.30 o 
   9  -1   1      217.25      257.40    176.47 o 
  -9   0   1      383.68      457.78    117.63 o 
  -8   0   1     1139.85     1163.61    131.94 o 
  -7   0   1      112.64       91.78     58.73 o 
  -6   0   1        7.61      -67.05     44.70 o 
  -5   0   1     2315.09     2032.97    131.63 o 
  -4   0   1     3047.14     3111.99    139.76 o 
  -3   0   1      536.30      669.90     60.53 o 
  -2   0   1     2975.63     3014.69    111.00 o 
  -1   0   1     7551.93     7752.96    171.16 o 
   0   0   1       15.77       -2.73      3.15 o 
   1   0   1       72.04      107.80     17.20 o 
   2   0   1      343.41      416.46     33.09 o 
   3   0   1      747.83      765.13    104.40 o 
   4   0   1    16486.86    16612.56    484.37 o 
   5   0   1     5047.32     5288.69    269.85 o 
   6   0   1      912.52      941.79    106.08 o 
   7   0   1       98.43      142.03     68.88 o 
   8   0   1      254.09      187.29     83.93 o 
   9   0   1      210.24       44.44     95.24 o 
  -9   1   1       90.28      137.29     96.90 o 
  -8   1   1       80.04      113.24    117.85 o 
  -7   1   1      264.56      232.54     81.03 o 
  -6   1   1      120.53       16.25     56.45 o 
  -5   1   1     2762.60     2935.12    161.61 o 
  -4   1   1     1103.18     1342.86    134.30 o 
  -3   1   1       31.60        9.11     22.89 o 
  -2   1   1     4081.08     3890.15    137.41 o 
  -1   1   1     3067.72     3160.36     79.59 o 
   0   1   1    27229.84       -2.79      2.36 o 
   1   1   1    25586.40    24813.73    642.47 o 
   2   1   1     3482.94     3640.94    259.19 o 
   3   1   1     2929.90     2977.74    101.52 o 
   4   1   1     6310.01     6266.94    222.47 o 
   5   1   1     2180.99     2019.13    126.87 o 
   6   1   1     2537.14     2210.84    144.75 o 
   7   1   1       58.62        6.11     66.23 o 
   8   1   1       36.01       24.42     72.59 o 
   9   1   1     1202.14     1181.75    163.43 o 
  -9   2   1     1753.76     2040.14    338.66 o 
  -8   2   1     2459.54     2535.70    194.82 o 
  -7   2   1      382.42      313.94     94.24 o 
  -6   2   1       66.94       52.74    131.04 o 
  -5   2   1     4005.29     4276.93    157.85 o 
  -4   2   1      142.81      123.66     44.59 o 
  -3   2   1       79.80       25.36     64.12 o 
  -2   2   1    26550.88    15647.43    619.07 o 
  -1   2   1       10.13       20.27     21.31 o 
   0   2   1     1007.28      907.45     31.25 o 
   1   2   1     4837.84     4676.94    142.12 o 
   2   2   1    15347.21    14476.73    405.48 o 
   3   2   1      826.50      745.86     67.42 o 
   4   2   1    10587.78    10387.53    270.55 o 
   5   2   1      793.93      910.85     75.57 o 
   6   2   1      803.65      822.49     98.86 o 
   7   2   1       43.54       75.72     69.21 o 
   8   2   1      397.32      521.70     86.54 o 
   9   2   1       56.32      173.82    104.46 o 
  -9   3   1      285.02      141.89    105.62 o 
  -8   3   1        3.46      -60.30     93.79 o 
  -7   3   1       44.03      -45.16     66.22 o 
  -6   3   1      101.11       65.42     53.03 o 
  -5   3   1        1.55      -26.25     39.88 o 
  -4   3   1     1585.24     1919.92    259.42 o 
  -2   3   1      804.05     1036.38     69.96 o 
  -1   3   1    14040.91    14125.41    378.16 o 
   0   3   1     1775.52     1942.05     68.98 o 
   1   3   1    10905.38    10377.23    236.97 o 
   2   3   1     2991.22     3175.09    101.14 o 
   3   3   1     6709.87     6090.09    211.79 o 
   4   3   1      456.72      483.80    149.69 o 
   5   3   1      714.36      583.96     67.88 o 
   6   3   1      906.65      968.03     79.43 o 
   7   3   1      515.88      724.47    156.44 o 
   8   3   1      167.12       93.70     65.97 o 
   9   3   1      427.67      650.85    140.41 o 
  -9   4   1     2993.06     2796.52    369.02 o 
  -8   4   1     1533.02     1582.18    459.69 o 
  -7   4   1     1042.52      877.44    100.85 o 
  -6   4   1      354.51      298.54     65.96 o 
  -5   4   1        0.15      -29.22     45.73 o 
  -4   4   1     1691.59     1764.87    115.28 o 
  -3   4   1      245.98       97.06    154.74 o 
  -2   4   1      511.68      599.11     60.41 o 
  -1   4   1    13169.48    13697.58    361.73 o 
   0   4   1     1444.39     1819.81     89.13 o 
   1   4   1      882.00      937.28     44.52 o 
   2   4   1        1.55       12.37     23.81 o 
   3   4   1       25.29       14.21     30.92 o 
   4   4   1     4228.50     4300.23    150.00 o 
   5   4   1      363.05      245.88     64.06 o 
   6   4   1     1669.12     1689.78    173.68 o 
   7   4   1     1573.10     1681.07    107.85 o 
   8   4   1      156.84      192.25     78.31 o 
   9   4   1       43.81        6.92     92.61 o 
  -9   5   1     1393.87     1713.72    302.14 o 
  -8   5   1       78.43       86.59     87.90 o 
  -7   5   1      144.70       57.56     62.31 o 
  -6   5   1        3.11      -24.13     51.84 o 
  -5   5   1      293.98      280.29    202.65 o 
  -4   5   1     1014.69     1119.80     96.96 o 
  -3   5   1      809.38      871.70    111.98 o 
  -2   5   1      406.87      366.00     38.32 o 
  -1   5   1     1332.53     1298.60     59.66 o 
   0   5   1     5363.49     5537.61    147.45 o 
   1   5   1      588.21      719.66     62.43 o 
   2   5   1     5253.53     5253.21    148.35 o 
   3   5   1     1378.40     1330.38    125.50 o 
   4   5   1      277.02      283.70     53.05 o 
   5   5   1      158.17      195.96     52.85 o 
   6   5   1      287.94      194.88     78.66 o 
   7   5   1      995.51      914.71     89.11 o 
   8   5   1      136.95       90.32     89.64 o 
   9   5   1      348.57       29.76    118.04 o 
  -9   6   1     1178.93      824.20    243.07 o 
  -8   6   1     1334.67     1336.56    153.81 o 
  -7   6   1      619.16      699.61     96.29 o 
  -6   6   1        0.21       53.79     56.31 o 
  -5   6   1       66.41      -72.13     48.09 o 
  -4   6   1       32.64      -21.75     37.54 o 
  -3   6   1     2829.33     2554.03    131.24 o 
  -2   6   1     5339.12     5194.02    152.42 o 
  -1   6   1     1624.14     1465.13     67.14 o 
   0   6   1       61.22       32.72     55.85 o 
   1   6   1     2232.49     2488.23    115.98 o 
   2   6   1      917.46      826.01     73.57 o 
   3   6   1       94.01       90.04     37.56 o 
   4   6   1     1184.29     1187.04     81.74 o 
   5   6   1      277.41      317.99     83.11 o 
   6   6   1      421.17      450.78     73.39 o 
   7   6   1      853.40      883.88     88.94 o 
   8   6   1     1386.35     1463.98    264.80 o 
   9   6   1      611.71      785.31    144.98 o 
  -9   7   1      108.25      363.69    201.64 o 
  -8   7   1        1.35       -8.60     70.04 o 
  -7   7   1      378.38      364.17     79.74 o 
  -6   7   1     1364.85     1413.75    117.70 o 
  -5   7   1        5.99      -82.39     81.56 o 
  -4   7   1      219.65      314.82     94.53 o 
  -3   7   1        5.87       -4.52     27.88 o 
  -2   7   1      196.01      176.68     37.56 o 
  -1   7   1      748.93      828.38     57.34 o 
   0   7   1     5901.16     5744.44    201.20 o 
   1   7   1     4119.70     4051.25    166.56 o 
   2   7   1     7195.33     7216.05    241.48 o 
   3   7   1      427.93      466.24     47.35 o 
   4   7   1     1183.33     1221.11     87.89 o 
   5   7   1      116.76      125.40     70.30 o 
   6   7   1       10.04      -71.70     48.46 o 
   7   7   1      361.30      137.36     84.13 o 
   8   7   1       40.80       21.83     73.44 o 
  -8   8   1      673.60      512.11    104.56 o 
  -7   8   1     1001.60     1002.93    129.56 o 
  -6   8   1      438.51      345.81     75.75 o 
  -5   8   1     2149.26     2237.43    174.80 o 
  -4   8   1      114.77      133.48     73.40 o 
  -3   8   1     1036.37     1039.75     99.33 o 
  -2   8   1     1896.14     1620.43    117.43 o 
  -1   8   1       21.26       23.47     27.48 o 
   0   8   1      114.12      121.94     43.39 o 
   1   8   1     1634.07     1801.22    115.97 o 
   2   8   1     2931.85     2719.65    249.82 o 
   3   8   1        0.89      -17.89     25.02 o 
   4   8   1      119.08      126.25     43.62 o 
   5   8   1       33.21       32.00     52.95 o 
   6   8   1      149.02      172.39     85.12 o 
   7   8   1     1475.77     1376.78    164.82 o 
   8   8   1      722.14      577.99    196.52 o 
  -8   9   1       60.21       78.53     77.22 o 
  -7   9   1      533.91      487.71     91.80 o 
  -6   9   1       69.79       58.29     61.47 o 
  -5   9   1      752.07      738.95     71.01 o 
  -4   9   1     1903.65     1817.84    104.62 o 
  -3   9   1     5804.98     5622.09    183.28 o 
  -2   9   1     3671.63     3516.45    161.58 o 
  -1   9   1     4550.90     4336.76    199.62 o 
   0   9   1      426.22      436.11     67.97 o 
   1   9   1     4442.12     4043.30    181.75 o 
   2   9   1     2983.04     2447.27    149.78 o 
   3   9   1     1172.60     1241.39     65.27 o 
   4   9   1       57.95       73.05     91.91 o 
   5   9   1      325.58      440.18    144.41 o 
   6   9   1        5.46      -25.72     87.91 o 
   7   9   1       77.79       90.10     95.34 o 
   8   9   1       52.83      -11.86     80.04 o 
  -8  10   1       24.62      -23.85     81.15 o 
  -7  10   1       17.99       30.78     70.52 o 
  -6  10   1     1566.82     1631.61    207.57 o 
  -5  10   1     5244.32     4974.48    217.60 o 
  -4  10   1      106.69       24.59     41.54 o 
  -3  10   1     2363.52     2412.28    122.16 o 
  -2  10   1     1204.53     1277.01    108.13 o 
  -1  10   1     1374.32     1644.82    219.00 o 
   0  10   1     1408.08     1521.25    211.84 o 
   1  10   1      240.57      176.93     59.14 o 
   2  10   1     1787.12     1920.30    141.14 o 
   3  10   1       96.37       89.60     61.22 o 
   4  10   1      271.39      186.76     71.48 o 
   5  10   1        1.77      -22.47     64.85 o 
   6  10   1      124.05      118.42     90.98 o 
   7  10   1      219.89      133.98    137.93 o 
   8  10   1      243.68      187.28    116.43 o 
  -8  11   1      157.10      186.02    192.64 o 
  -7  11   1       39.31       72.02     77.07 o 
  -6  11   1      630.98      728.74    154.19 o 
  -5  11   1       45.03       20.04     42.25 o 
  -4  11   1      994.80     1080.91     83.88 o 
  -3  11   1     1872.13     2029.81    181.49 o 
  -2  11   1    12074.76    12031.14    398.34 o 
  -1  11   1     2247.80     2851.26    159.48 o 
   0  11   1     1715.91     2078.05    140.72 o 
   1  11   1     3843.45     3856.22    193.79 o 
   2  11   1        3.57      -37.47     47.71 o 
   3  11   1       80.09       51.62     59.67 o 
   4  11   1      186.64       90.95     73.95 o 
   5  11   1      979.22     1067.76    147.47 o 
   6  11   1       66.65      -17.63     75.37 o 
   7  11   1        2.93      -10.26     84.10 o 
  -7  12   1      296.42      260.83     95.41 o 
  -6  12   1      956.78     1024.40    121.06 o 
  -5  12   1     2267.47     2066.30    182.76 o 
  -4  12   1     1829.75     1852.15    114.56 o 
  -3  12   1     1964.53     2138.80    110.51 o 
  -2  12   1       68.11       72.82     99.99 o 
  -1  12   1     3691.97     4408.36    338.20 o 
   0  12   1     5204.09     4949.21    226.14 o 
   1  12   1     1153.81     1219.49    128.41 o 
   2  12   1      544.77      468.26     94.83 o 
   3  12   1        0.37       51.87     91.91 o 
   4  12   1      135.74      248.55     88.90 o 
   5  12   1       46.82      -10.52    106.65 o 
   6  12   1      504.03      283.75    109.94 o 
   7  12   1       50.62      171.44    151.67 o 
  -7  13   1      142.31      174.68     90.17 o 
  -6  13   1      197.62      170.16     77.50 o 
  -5  13   1       66.34      149.12     77.07 o 
  -4  13   1      125.89      124.83     53.38 o 
  -3  13   1     3567.46     3802.41    150.69 o 
  -2  13   1     9437.69    10312.44    512.69 o 
  -1  13   1     4159.80     4395.27    214.67 o 
   0  13   1     2181.65     2287.23    165.50 o 
   1  13   1     2095.75     2227.12    398.14 o 
   2  13   1      927.28      728.83    194.57 o 
   3  13   1      383.21      269.90    117.17 o 
   4  13   1     1091.67      987.97    145.01 o 
   5  13   1       80.60      105.76     89.19 o 
   6  13   1        0.48       53.70     99.46 o 
  -7  14   1       34.75       17.57     90.78 o 
  -6  14   1      577.22      275.06     88.39 o 
  -5  14   1     1736.59     1826.50    153.56 o 
  -4  14   1     3168.01     3566.27    180.60 o 
  -3  14   1     3422.46     3508.58    172.58 o 
  -2  14   1       54.54      113.53     68.30 o 
  -1  14   1     3890.50     4466.99    306.60 o 
   0  14   1     2109.75     2041.65    165.09 o 
   1  14   1       50.47       98.94     73.96 o 
   2  14   1        3.95       62.66     98.02 o 
   3  14   1       17.46        7.73     71.95 o 
   4  14   1       75.77      168.07     92.34 o 
   5  14   1      749.21     1106.24    164.33 o 
   6  14   1      298.50       93.09    108.36 o 
  -6  15   1       10.25       60.93     78.79 o 
  -5  15   1        5.26       26.94     77.69 o 
  -4  15   1        2.24      -75.40     50.27 o 
  -3  15   1     2151.74     2168.59    143.65 o 
  -2  15   1     1935.72     2490.24    246.19 o 
  -1  15   1     2454.79     2222.60    173.48 o 
   0  15   1     1466.28     1502.06    155.59 o 
   1  15   1      399.76      321.30     98.28 o 
   2  15   1       40.26       27.05     81.91 o 
   3  15   1      902.96      732.57    135.78 o 
   4  15   1       70.03       20.79    103.07 o 
   5  15   1       69.84      181.23    110.90 o 
  -5  16   1     1639.38     1724.11    161.32 o 
  -4  16   1     2662.76     2770.55    228.35 o 
  -3  16   1      220.14      335.74    100.04 o 
  -2  16   1       36.06       33.07     93.88 o 
  -1  16   1      635.83      748.64    124.52 o 
   0  16   1        1.46      -76.46     70.17 o 
   1  16   1      814.31      757.06    129.17 o 
   2  16   1        0.76      -87.02     77.36 o 
   3  16   1       56.74      -14.26     83.72 o 
   4  16   1      243.79      129.69    113.67 o 
   5  16   1     1588.90     1895.88    312.24 o 
  -5  17   1      160.87      216.06    132.00 o 
  -4  17   1        1.61      -97.74    154.24 o 
  -3  17   1       15.83       46.19     82.17 o 
  -2  17   1      112.05      -20.03    100.50 o 
  -1  17   1       32.99       58.77     83.99 o 
   0  17   1       10.23       20.46     83.91 o 
   1  17   1      341.97      382.88    215.42 o 
   2  17   1       56.32       68.51     98.13 o 
   3  17   1        2.21      -40.27    107.02 o 
   4  17   1      178.72      159.90    118.78 o 
  -4  18   1     1344.36     1304.47    295.07 o 
  -3  18   1      574.57      631.15    133.49 o 
  -2  18   1      209.25       53.19    121.44 o 
  -1  18   1      198.08       83.60    164.85 o 
   0  18   1      362.34      382.31    119.42 o 
   1  18   1      478.84      490.34    237.01 o 
   2  18   1       82.44      129.28    160.35 o 
   3  18   1       67.17      157.98    117.66 o 
  -2  19   1      215.90      111.25    135.41 o 
  -1  19   1      292.74      278.99    158.47 o 
   0  19   1       39.63       -0.09     98.59 o 
   1  19   1      750.20      576.04    139.25 o 
   0 -18   2      631.00      623.68    145.03 o 
   1 -18   2     1177.93      783.97    214.13 o 
  -2 -17   2        4.86      -13.35     95.28 o 
  -1 -17   2      640.20      632.89    286.75 o 
   0 -17   2      491.26      604.55    139.14 o 
   1 -17   2       72.40       55.12    117.03 o 
   2 -17   2      260.59      475.58    171.51 o 
   3 -17   2      177.72      440.30    158.37 o 
  -3 -16   2      253.36      135.72    103.83 o 
  -2 -16   2     1891.49     2170.45    295.85 o 
  -1 -16   2      230.01      163.19    106.38 o 
   0 -16   2     3678.47     3926.61    441.31 o 
   1 -16   2     1314.87     1414.79    234.53 o 
   2 -16   2      432.66      373.15    154.88 o 
   3 -16   2       43.63       65.68    116.76 o 
   4 -16   2       12.69       80.18    120.75 o 
  -4 -15   2        4.37      -12.53     92.35 o 
  -3 -15   2      203.13      261.07    109.68 o 
  -2 -15   2       12.96      -52.78     76.06 o 
  -1 -15   2      278.94      208.04    167.97 o 
   0 -15   2       25.25       64.77     79.78 o 
   1 -15   2      582.34      699.36    179.96 o 
   2 -15   2      242.29      265.21    118.41 o 
   3 -15   2      541.59      445.54    146.71 o 
   4 -15   2     2401.00     2375.96    266.68 o 
   5 -15   2      229.39      171.94     83.52 o 
  -5 -14   2       29.34      -75.31     91.48 o 
  -4 -14   2      167.16       30.33     87.64 o 
  -3 -14   2     1287.12     1096.71    154.15 o 
  -2 -14   2     2045.28     2021.50    257.49 o 
  -1 -14   2     5075.24     5433.84    286.32 o 
   0 -14   2     2736.24     2964.10    213.40 o 
   1 -14   2     1635.27     1873.93    240.13 o 
   2 -14   2      388.68      470.62    141.84 o 
   3 -14   2      554.86      416.60    140.83 o 
   4 -14   2       83.33       13.43     59.34 o 
   5 -14   2       98.30       59.33     72.89 o 
   6 -14   2      188.16      104.24    108.70 o 
  -6 -13   2      104.93     -101.49     96.97 o 
  -5 -13   2       20.71        7.23     92.19 o 
  -4 -13   2      192.20      167.98     94.49 o 
  -3 -13   2      599.72      729.77    128.61 o 
  -2 -13   2      410.16      230.81    286.89 o 
  -1 -13   2     1505.22     1410.38    156.22 o 
   0 -13   2      118.88      152.16     76.40 o 
   1 -13   2      173.90       75.33     97.38 o 
   2 -13   2        2.65      -44.65     61.73 o 
   3 -13   2      308.54      284.55     88.08 o 
   4 -13   2      663.35      818.37     99.93 o 
   5 -13   2       16.10       17.10     64.34 o 
   6 -13   2        7.90      109.89     78.03 o 
   7 -13   2      729.99        0.64    169.30 o 
  -6 -12   2      230.29       -1.41     96.80 o 
  -5 -12   2       65.99       16.30     84.88 o 
  -4 -12   2      862.83      947.75    145.20 o 
  -3 -12   2     1215.24     1126.93    147.41 o 
  -2 -12   2     3292.34     2853.79    401.22 o 
  -1 -12   2     1502.91     1476.31    215.24 o 
   0 -12   2     2190.28     2567.09    183.73 o 
   1 -12   2      294.61      362.77     85.56 o 
   2 -12   2     1680.34     2182.54    152.00 o 
   3 -12   2       47.72       38.07     66.85 o 
   4 -12   2      527.54      433.12     78.26 o 
   5 -12   2       74.88       54.14     52.66 o 
   6 -12   2      200.62      170.79     65.40 o 
   7 -12   2      399.81       47.03    163.98 o 
  -7 -11   2      744.91      608.88    160.90 o 
  -6 -11   2      479.97      344.40    114.46 o 
  -5 -11   2     1096.76     1115.87    155.12 o 
  -4 -11   2     1762.17     1616.29    170.50 o 
  -3 -11   2      366.10      265.24     85.45 o 
  -2 -11   2     4602.19     4809.97    243.66 o 
  -1 -11   2       24.97       50.64     63.84 o 
   0 -11   2     1327.77     1512.84    230.30 o 
   1 -11   2      312.07      407.49     62.36 o 
   2 -11   2     1982.15     2194.07    296.58 o 
   3 -11   2     1234.72     1152.29    121.01 o 
   4 -11   2      786.48      767.04     90.26 o 
   5 -11   2      449.54      501.53    106.57 o 
   6 -11   2      237.62      203.82     63.58 o 
   7 -11   2      751.85      470.53    195.95 o 
  -7 -10   2       19.32      -92.07     94.69 o 
  -6 -10   2        1.82     -100.30     66.87 o 
  -5 -10   2      106.00      124.93     85.01 o 
  -4 -10   2      118.54       26.90     69.29 o 
  -3 -10   2      451.53      298.67     84.37 o 
  -2 -10   2     2641.13     2470.41    172.63 o 
  -1 -10   2     2578.95     2391.29    163.16 o 
   0 -10   2     2025.11     1874.97     92.83 o 
   1 -10   2     1122.54     1305.14     97.49 o 
   2 -10   2     2155.50     2345.79    146.42 o 
   3 -10   2       60.48      -48.64     50.18 o 
   4 -10   2        3.70       77.99     44.27 o 
   5 -10   2       50.35       26.95     46.24 o 
   6 -10   2      337.48      247.10     83.07 o 
   7 -10   2      199.64      255.75    167.74 o 
   8 -10   2      605.79      635.33    222.59 o 
  -7  -9   2      308.58      123.52    103.56 o 
  -6  -9   2      790.38      822.18    136.68 o 
  -5  -9   2     2952.51     3043.76    215.74 o 
  -4  -9   2      391.46      440.86    101.23 o 
  -3  -9   2     1323.92     1296.04    133.71 o 
  -2  -9   2     6640.80     6395.58    527.90 o 
  -1  -9   2     5062.90     4892.28    219.01 o 
   0  -9   2        5.85       16.20     29.40 o 
   1  -9   2        4.15       25.59     35.62 o 
   2  -9   2      507.60      517.14     77.28 o 
   3  -9   2     1799.28     1917.52    136.26 o 
   4  -9   2     2610.81     2695.86    117.56 o 
   5  -9   2     2193.71     2154.75    111.35 o 
   6  -9   2     1936.52     2141.60    138.95 o 
   7  -9   2     7339.61     7943.92    548.33 o 
   8  -9   2     3290.53     3494.04    391.16 o 
  -8  -8   2       40.24       96.14     87.35 o 
  -7  -8   2        2.36       79.05     94.78 o 
  -6  -8   2        1.42        5.09     77.42 o 
  -5  -8   2      122.80      107.47     72.89 o 
  -4  -8   2      107.32      127.44     66.52 o 
  -3  -8   2      654.25      498.91     87.97 o 
  -2  -8   2     4755.74     4129.42    196.64 o 
  -1  -8   2    10702.16    11209.52    471.03 o 
   0  -8   2      654.17      702.92     54.10 o 
   1  -8   2     1682.01     1984.86     98.34 o 
   2  -8   2       25.20       43.08     44.59 o 
   3  -8   2      371.99      426.22     56.45 o 
   4  -8   2      245.12      232.12     47.06 o 
   5  -8   2       80.34       38.83     76.29 o 
   6  -8   2      143.70       24.96     54.97 o 
   7  -8   2       13.56       39.57     85.62 o 
   8  -8   2      475.24      359.83    191.81 o 
  -8  -7   2       96.38      197.46     90.64 o 
  -7  -7   2      418.90      346.23    160.47 o 
  -6  -7   2     2375.74     3038.95    369.57 o 
  -5  -7   2     4092.75     4147.64    285.60 o 
  -4  -7   2      487.00      595.58     98.74 o 
  -3  -7   2      299.32      176.89     64.96 o 
  -2  -7   2     2092.44     1735.45    125.27 o 
  -1  -7   2        2.62      -31.20     32.71 o 
   0  -7   2      821.20      883.58     89.19 o 
   1  -7   2     1328.43     1485.49     97.56 o 
   2  -7   2     2644.72     2920.44    143.61 o 
   3  -7   2     2872.86     2675.39     99.68 o 
   4  -7   2     2791.34     2739.29    127.55 o 
   5  -7   2      516.62      562.47     73.06 o 
   6  -7   2      423.40      375.72     75.11 o 
   7  -7   2     2597.61     2717.67    181.17 o 
   8  -7   2      889.60      953.64    235.35 o 
   9  -7   2     1141.00     1560.40    310.78 o 
  -8  -6   2      209.23       43.38    143.24 o 
  -7  -6   2       86.72       49.35     69.66 o 
  -6  -6   2       18.72       36.64     70.94 o 
  -5  -6   2     1006.11     1300.47    232.84 o 
  -4  -6   2      116.20      129.88     43.10 o 
  -3  -6   2     1260.14     1242.52     66.95 o 
  -2  -6   2     3615.59     3447.74    162.53 o 
  -1  -6   2     8411.05     8838.54    295.84 o 
   0  -6   2      464.76      488.02     41.31 o 
   1  -6   2      178.70      343.00     52.02 o 
   2  -6   2     1710.07     1704.27     84.94 o 
   3  -6   2       47.30       -3.11     31.16 o 
   4  -6   2      808.86      722.01     71.08 o 
   5  -6   2     1368.23     1344.50     98.34 o 
   6  -6   2      366.83      397.94     83.78 o 
   7  -6   2       78.75       47.84     60.65 o 
   8  -6   2        8.82      -19.48    133.85 o 
   9  -6   2       84.04      149.37    182.53 o 
  -8  -5   2      730.13      606.51    101.51 o 
  -7  -5   2      421.62      684.24    136.83 o 
  -6  -5   2     5157.14     5714.75    183.36 o 
  -5  -5   2     2338.07     2222.81    211.43 o 
  -4  -5   2      871.62      966.87     73.92 o 
  -3  -5   2      544.93      522.89     49.93 o 
  -2  -5   2       22.58       11.67     19.40 o 
  -1  -5   2     6468.28     6343.20    478.29 o 
   0  -5   2     3845.74     3906.00    241.87 o 
   1  -5   2       66.96       91.48     35.79 o 
   2  -5   2       97.03      101.88     31.62 o 
   3  -5   2     7732.43     7489.26    210.25 o 
   4  -5   2     3822.46     3713.01    174.01 o 
   5  -5   2     2525.66     2354.97    141.32 o 
   6  -5   2     2410.93     2489.21    218.71 o 
   7  -5   2     2088.49     2226.54    280.00 o 
   8  -5   2     1996.87     2577.70    334.29 o 
   9  -5   2      509.26      556.60    208.81 o 
  -8  -4   2      375.49      436.95     95.49 o 
  -7  -4   2     2079.23     2326.77    126.58 o 
  -6  -4   2      672.45      615.60     83.85 o 
  -5  -4   2      888.64      902.75     98.43 o 
  -4  -4   2        4.07       10.37     32.54 o 
  -3  -4   2     1848.84     2013.90     97.92 o 
  -2  -4   2     5429.31     5503.68    265.58 o 
  -1  -4   2     3886.88     3636.19    144.76 o 
   0  -4   2      315.53      317.21     38.59 o 
   1  -4   2      985.11     1153.96     73.28 o 
   2  -4   2    15359.75    15358.13    438.11 o 
   3  -4   2     4480.59     4708.68    145.28 o 
   4  -4   2      398.73      408.86     51.15 o 
   5  -4   2     3368.01     3324.85    135.14 o 
   6  -4   2       29.13       -2.24     47.76 o 
   7  -4   2       35.41       40.16     69.20 o 
   8  -4   2        1.28        1.38    141.56 o 
   9  -4   2       50.69       86.81    164.62 o 
  -9  -3   2      318.29      240.41    144.87 o 
  -8  -3   2       53.24       46.08     66.99 o 
  -7  -3   2       78.86      161.64     57.47 o 
  -6  -3   2      740.45      702.92    127.20 o 
  -5  -3   2     3747.65     3893.53    197.81 o 
  -4  -3   2     1313.83     1199.31     97.15 o 
  -3  -3   2       74.11       25.75     56.45 o 
  -2  -3   2      611.67      674.89     65.30 o 
  -1  -3   2     6281.69     5666.14    188.47 o 
   0  -3   2      712.12      798.70     50.25 o 
   1  -3   2      212.35      382.08     45.34 o 
   2  -3   2      602.60      661.41     44.89 o 
   3  -3   2     1316.72     1207.62     64.58 o 
   4  -3   2     2504.54     2390.03     99.23 o 
   5  -3   2     5220.19     5550.91    251.81 o 
   6  -3   2      869.19      961.24     95.34 o 
   7  -3   2       37.83       91.13     71.07 o 
   8  -3   2     1940.15     1860.98    276.88 o 
   9  -3   2      334.30      300.58    181.61 o 
  -9  -2   2      219.39       70.38     96.93 o 
  -8  -2   2        1.14       21.33     66.41 o 
  -7  -2   2        4.18       17.89     47.93 o 
  -6  -2   2      125.97       60.75     45.06 o 
  -5  -2   2     1907.71     1876.47     98.89 o 
  -4  -2   2       23.04        0.73     32.03 o 
  -2  -2   2     6854.00     7174.28    322.81 o 
  -1  -2   2     1850.46     2193.76    165.58 o 
   0  -2   2    47135.34    49733.24   1030.97 o 
   1  -2   2     3881.28     3564.13    180.88 o 
   2  -2   2     6550.07     6165.15    156.67 o 
   3  -2   2     5045.55     5131.44    144.88 o 
   4  -2   2     6694.21     6107.68    177.04 o 
   5  -2   2     2543.20     2468.01    109.10 o 
   6  -2   2      417.37      300.48     81.90 o 
   7  -2   2      247.86       43.07     67.96 o 
   8  -2   2       59.92       -6.52    110.24 o 
   9  -2   2        4.27       14.97    152.03 o 
  -9  -1   2      339.52      361.39    114.68 o 
  -8  -1   2      421.81      525.27     91.45 o 
  -7  -1   2     2756.18     3314.74    164.27 o 
  -6  -1   2     2567.58     2787.54    149.70 o 
  -5  -1   2     8126.33     7803.49    200.81 o 
  -4  -1   2      783.80      843.78     67.03 o 
  -3  -1   2      754.19      886.48    132.47 o 
  -2  -1   2    67440.11    69615.30   1737.41 o 
  -1  -1   2      204.28      232.87     44.19 o 
   0  -1   2      239.74      246.35     36.45 o 
   1  -1   2     6076.65     6063.56    265.85 o 
   2  -1   2     5843.39     5823.98    144.65 o 
   3  -1   2     2867.12     2712.76     90.44 o 
   4  -1   2     4736.75     4262.00    134.50 o 
   5  -1   2     3641.86     3520.13    174.31 o 
   6  -1   2      180.66      136.92    169.12 o 
   7  -1   2       12.40       43.39     68.11 o 
   8  -1   2      853.38      942.71    218.64 o 
   9  -1   2      259.46      391.16    191.44 o 
  -9   0   2       79.79       51.32     97.19 o 
  -8   0   2      325.33      401.50     84.54 o 
  -7   0   2      273.60      322.33     72.46 o 
  -6   0   2      614.63      558.16     73.97 o 
  -5   0   2     1472.78     1422.29     88.72 o 
  -4   0   2     1825.00     1825.96     90.34 o 
  -3   0   2     2201.67     2582.14     92.44 o 
  -2   0   2     9322.21     9775.25    227.05 o 
  -1   0   2      441.93      428.19     26.84 o 
   0   0   2      322.52      328.14     37.20 o 
   1   0   2    12985.33    13371.97    525.19 o 
   2   0   2      295.89      248.64     30.41 o 
   3   0   2    26538.03    26700.70    713.55 o 
   4   0   2    11691.89    11696.75    357.92 o 
   5   0   2     4479.99     4507.94    190.24 o 
   6   0   2       38.90       79.71     56.34 o 
   7   0   2      372.21      384.27     89.34 o 
   8   0   2        0.25      -23.23     61.62 o 
   9   0   2       13.52      106.19    153.87 o 
  -9   1   2     1014.30      880.48    267.74 o 
  -8   1   2     2300.16     2371.63    192.67 o 
  -7   1   2     2852.58     3329.95    162.18 o 
  -6   1   2     1879.81     1910.10    223.53 o 
  -5   1   2     5077.48     5392.36    219.55 o 
  -4   1   2     2895.85     2846.92    231.96 o 
  -3   1   2       12.33        2.38     24.89 o 
  -2   1   2      470.28      538.35     32.20 o 
  -1   1   2      452.19      454.58     18.00 o 
   0   1   2      439.05      476.20     29.08 o 
   1   1   2     1299.79     1490.31     95.26 o 
   2   1   2     1062.66     1027.22     97.65 o 
   3   1   2     1518.35     1754.57     85.76 o 
   4   1   2    14569.99    14287.61    439.52 o 
   5   1   2     4030.59     3549.28    169.63 o 
   6   1   2     2151.57     2140.33    140.71 o 
   7   1   2      620.79      726.81    104.74 o 
   8   1   2        2.85      -83.84     66.19 o 
   9   1   2        5.03      136.05    154.70 o 
  -9   2   2       58.70      173.85    108.01 o 
  -8   2   2      516.36      510.46    112.32 o 
  -7   2   2       96.98        8.09     57.14 o 
  -6   2   2      234.20       94.34     83.64 o 
  -5   2   2      132.53      111.40     57.05 o 
  -4   2   2    10599.11    10911.18    348.41 o 
  -3   2   2      172.26      186.07     45.06 o 
  -2   2   2      318.49      374.90     48.38 o 
  -1   2   2     1224.77     1265.23     62.90 o 
   0   2   2      500.71      422.79     24.74 o 
   1   2   2    19219.42    19053.92    728.66 o 
   2   2   2    16784.17    16086.80    448.61 o 
   3   2   2     4423.45     3804.18    313.81 o 
   4   2   2     3981.35     4115.67    163.96 o 
   5   2   2       28.56      -30.26     43.50 o 
   6   2   2      452.12      314.80    102.61 o 
   7   2   2      115.32       93.56     68.62 o 
   8   2   2        1.94      165.78     78.04 o 
   9   2   2      253.13      284.44    120.49 o 
  -9   3   2      740.28      878.38    150.73 o 
  -8   3   2     2463.33     2494.86    326.30 o 
  -7   3   2     1501.58     1548.13    159.06 o 
  -6   3   2     1552.63     1365.10    202.97 o 
  -5   3   2     8190.26     7487.36    387.67 o 
  -4   3   2    11027.55    11285.02    360.01 o 
  -3   3   2       35.86        6.82     35.13 o 
  -2   3   2        1.07       46.38     35.14 o 
  -1   3   2     3821.45     3911.33     84.21 o 
   0   3   2     2641.46     2727.16     74.98 o 
   1   3   2      966.15      999.10     56.88 o 
   2   3   2    15074.55    14903.51    420.79 o 
   3   3   2       36.49       63.07     50.16 o 
   4   3   2     6138.54     5638.79    218.98 o 
   5   3   2     3277.02     3308.97    134.50 o 
   6   3   2     1051.38     1323.21    114.17 o 
   7   3   2        2.61      -33.84     61.60 o 
   8   3   2      175.16      117.96     62.20 o 
   9   3   2        0.10       37.40     91.88 o 
  -9   4   2      203.53      227.43    113.31 o 
  -8   4   2      125.51      169.42     90.39 o 
  -7   4   2       97.85       84.42     77.36 o 
  -6   4   2      784.55      924.41     92.30 o 
  -5   4   2      544.64      499.65    114.74 o 
  -4   4   2     2691.50     2576.36    140.11 o 
  -3   4   2        0.78       -6.70     68.99 o 
  -2   4   2       17.36      -15.79     50.16 o 
  -1   4   2       98.06       98.92     18.19 o 
   0   4   2    22433.97    22650.71    476.88 o 
   1   4   2     1855.80     1682.02     67.14 o 
   2   4   2      531.59      434.85     48.04 o 
   3   4   2    18096.67    17329.34    499.11 o 
   4   4   2      891.94      858.19     83.93 o 
   5   4   2      504.70      526.17     81.07 o 
   6   4   2      246.02      218.56     73.59 o 
   7   4   2       36.36      -16.59     51.17 o 
   8   4   2      606.99      828.53    100.98 o 
   9   4   2        0.29       16.82     87.23 o 
  -9   5   2      913.70      787.62    151.15 o 
  -8   5   2     2684.00     2722.30    341.64 o 
  -7   5   2      845.38      738.48     97.57 o 
  -6   5   2      767.16      749.48    103.57 o 
  -4   5   2      698.10      837.14    170.91 o 
  -3   5   2     2158.07     2186.11    125.13 o 
  -2   5   2     1255.70     1356.66     62.50 o 
  -1   5   2     1049.30     1058.42     45.14 o 
   0   5   2     7104.69     6788.22    200.82 o 
   1   5   2     6159.86     6116.60    160.30 o 
   2   5   2     1286.42     1392.62    104.42 o 
   3   5   2     2198.88     2149.69     96.71 o 
   4   5   2       23.02       31.80     35.57 o 
   5   5   2     3561.75     3570.83    153.00 o 
   6   5   2     1686.37     1743.63    141.27 o 
   7   5   2       46.52      -35.43     48.48 o 
   8   5   2      320.77      471.08     90.26 o 
   9   5   2      186.45       16.87     97.97 o 
  -9   6   2     1651.02     1995.40    208.70 o 
  -8   6   2      516.93      704.02    107.91 o 
  -7   6   2      105.63      185.22     70.49 o 
  -6   6   2     2643.56     2951.91    188.46 o 
  -5   6   2      363.28       85.71    112.67 o 
  -4   6   2      140.24      101.95     54.80 o 
  -3   6   2      521.87      552.46     74.64 o 
  -2   6   2      688.92      767.17     52.66 o 
  -1   6   2    10903.24    11217.62    261.95 o 
   0   6   2     5857.36     5552.18    214.37 o 
   1   6   2     1538.76     1668.56     97.10 o 
   2   6   2     9591.13     9383.27    239.36 o 
   3   6   2     5506.67     5270.64    308.62 o 
   4   6   2      742.98      773.43     70.53 o 
   5   6   2      376.30      432.85    103.48 o 
   6   6   2        7.12      -20.33     62.97 o 
   7   6   2      114.71      199.19     76.02 o 
   8   6   2       92.85      228.28     75.79 o 
   9   6   2      447.71      557.70    196.22 o 
  -9   7   2      540.96      537.95    211.01 o 
  -8   7   2      798.09      731.21    110.81 o 
  -7   7   2      635.59      725.18     99.12 o 
  -6   7   2      964.78      892.06    116.92 o 
  -5   7   2        3.04       16.34     55.03 o 
  -4   7   2      360.28      559.03     84.28 o 
  -3   7   2     3927.31     4150.53    137.68 o 
  -2   7   2     1162.04     1145.78     68.57 o 
  -1   7   2     4146.26     3881.68    121.34 o 
   0   7   2       78.65       80.17     29.78 o 
   1   7   2     4594.49     4590.49    176.28 o 
   2   7   2     1282.64     1328.49     68.05 o 
   3   7   2      200.77      176.90     38.04 o 
   4   7   2      154.62       71.28     71.21 o 
   5   7   2      544.12      480.89     69.56 o 
   6   7   2     1185.58     1285.06    107.51 o 
   7   7   2        0.34      -25.67     59.39 o 
   8   7   2      596.64      442.92    123.39 o 
   9   7   2      168.15      251.06    161.13 o 
  -8   8   2        5.37        4.12     73.08 o 
  -7   8   2      384.43      337.05     85.71 o 
  -6   8   2      666.50      467.32     82.69 o 
  -5   8   2      268.51      110.13     63.41 o 
  -4   8   2      433.05      346.43     52.04 o 
  -3   8   2      327.42      400.43     51.23 o 
  -2   8   2      895.83      860.14     65.01 o 
  -1   8   2     2088.51     1835.02     84.44 o 
   0   8   2     2838.83     2665.80    148.27 o 
   1   8   2     5658.36     5251.65    201.00 o 
   2   8   2     9106.76     8638.04    231.29 o 
   3   8   2     1905.91     1933.72    132.91 o 
   4   8   2       50.84       26.30     40.05 o 
   5   8   2      331.85      238.80    121.81 o 
   6   8   2       74.73      164.84     83.15 o 
   7   8   2       85.20       37.39     86.19 o 
   8   8   2       18.83       52.96     79.94 o 
  -8   9   2      269.61      159.53     89.15 o 
  -7   9   2     1241.55     1332.04    133.50 o 
  -6   9   2      274.75      134.74     62.37 o 
  -5   9   2      334.88      287.83     76.99 o 
  -4   9   2     1570.37     1424.39     90.89 o 
  -3   9   2      593.98      651.49     65.48 o 
  -2   9   2     6660.10     6693.09    362.74 o 
  -1   9   2     1951.88     1953.88     93.11 o 
   0   9   2       91.51      112.01     43.41 o 
   1   9   2      834.36      808.43    110.47 o 
   2   9   2     2643.72     2376.59    146.03 o 
   3   9   2      422.33      369.29     45.19 o 
   4   9   2        4.29       18.87     38.91 o 
   5   9   2     1064.49     1244.47    146.45 o 
   6   9   2     1585.99     1380.65    156.69 o 
   7   9   2      264.16      441.05    116.69 o 
   8   9   2      331.78      471.32    108.23 o 
  -8  10   2       10.56       70.16     81.35 o 
  -7  10   2       35.44       -0.31     69.47 o 
  -6  10   2      707.81      300.18    191.05 o 
  -5  10   2     2470.50     2256.29    162.90 o 
  -4  10   2      909.56      886.87     80.90 o 
  -3  10   2     1051.74     1266.36    131.98 o 
  -2  10   2      634.32      498.70     63.14 o 
  -1  10   2    11844.31    12097.28    312.75 o 
   0  10   2     4610.77     4134.37    180.23 o 
   1  10   2     5441.23     5226.62    216.64 o 
   2  10   2     3783.52     3605.45    182.79 o 
   3  10   2     1978.10     2253.70    159.25 o 
   4  10   2      819.45      772.27    111.06 o 
   5  10   2      310.26      367.40     94.61 o 
   6  10   2        1.78      -44.58     70.05 o 
   7  10   2      229.35      170.42    101.06 o 
   8  10   2       66.88      255.80    122.85 o 
  -8  11   2       35.11       41.56     87.24 o 
  -7  11   2     1398.51     1360.40    141.63 o 
  -6  11   2     1713.44     1746.73    197.05 o 
  -5  11   2     2646.61     2678.10    195.53 o 
  -4  11   2     1790.13     1848.32    114.84 o 
  -3  11   2     1674.38     1866.28    169.06 o 
  -2  11   2     5365.09     5185.70    234.36 o 
  -1  11   2     1896.32     2233.59    114.96 o 
   0  11   2     6400.09     6173.16    243.94 o 
   1  11   2      105.71      105.63     55.18 o 
   2  11   2     2347.31     2632.02    171.12 o 
   3  11   2       70.26       69.04     60.40 o 
   4  11   2      120.76       73.04    142.11 o 
   5  11   2       48.80       45.64     73.66 o 
   6  11   2      387.07      460.64    114.49 o 
   7  11   2       96.09       35.56     89.53 o 
  -7  12   2      352.51      468.25    105.97 o 
  -6  12   2       55.43       -2.67     65.00 o 
  -5  12   2        0.67       17.54     61.42 o 
  -4  12   2      477.49      308.17     81.36 o 
  -3  12   2     1844.15     1954.76    221.05 o 
  -2  12   2     1582.97     1700.93    134.76 o 
  -1  12   2     9737.66     9873.43    340.82 o 
   0  12   2     3257.11     3351.14    177.99 o 
   1  12   2     5886.59     6237.18    364.65 o 
   2  12   2      339.48      372.51     91.73 o 
   3  12   2     1210.61     1071.07    131.88 o 
   4  12   2      946.40      930.01    130.64 o 
   5  12   2       42.51       -1.14     70.35 o 
   6  12   2       60.50       47.48    149.32 o 
   7  12   2        8.78       21.17     93.33 o 
  -7  13   2      314.51      282.24     97.88 o 
  -6  13   2      305.41      270.23     87.45 o 
  -5  13   2        7.05       91.54     71.33 o 
  -4  13   2     4314.09     4918.27    198.79 o 
  -3  13   2     1607.56     1750.11    137.89 o 
  -2  13   2     2908.75     3310.95    186.09 o 
  -1  13   2     4080.19     4604.90    212.81 o 
   0  13   2     4399.69     4240.10    209.34 o 
   1  13   2      142.38       76.62     62.38 o 
   2  13   2     2168.59     2331.05    219.74 o 
   3  13   2      171.50      166.14     84.27 o 
   4  13   2      514.33      309.32    199.25 o 
   5  13   2      248.36      220.67     94.26 o 
   6  13   2      564.43      356.75    122.18 o 
   7  13   2       25.64       48.22    108.86 o 
  -7  14   2      296.63      268.56    112.88 o 
  -6  14   2      321.49      487.42    192.29 o 
  -5  14   2     1067.32     1068.21    124.94 o 
  -4  14   2       46.87       27.23     49.35 o 
  -3  14   2      609.83      645.90     85.89 o 
  -2  14   2      625.67      761.09    142.66 o 
  -1  14   2     1959.01     1942.75    174.08 o 
   0  14   2      530.69      605.09    102.42 o 
   1  14   2     2886.80     3197.84    203.30 o 
   2  14   2     1321.82     1513.08    157.00 o 
   3  14   2     1181.27     1128.35    149.11 o 
   4  14   2      367.16      257.37     99.78 o 
   5  14   2       13.50      111.01     90.62 o 
   6  14   2       23.49        0.75    100.88 o 
  -6  15   2       32.55      -13.94     85.04 o 
  -5  15   2      241.96      194.10     84.87 o 
  -4  15   2     2944.96     3484.47    197.90 o 
  -3  15   2     2136.24     1912.49    118.63 o 
  -2  15   2      522.66      693.94    143.22 o 
  -1  15   2     1787.62     1667.53    418.94 o 
   0  15   2     1160.33     1408.47    148.19 o 
   1  15   2      153.90      252.04     89.35 o 
   2  15   2       47.87       17.51     75.33 o 
   3  15   2      580.38      323.57    140.51 o 
   4  15   2        0.16      -17.15     78.62 o 
   5  15   2      845.76     1166.22    436.67 o 
   6  15   2      726.69      581.71    140.68 o 
  -6  16   2        4.65      -52.71     84.65 o 
  -5  16   2       28.08       17.03     80.60 o 
  -4  16   2        4.79      -18.80     72.81 o 
  -3  16   2        6.98        8.40     61.77 o 
  -2  16   2      315.62      341.55    128.33 o 
  -1  16   2      341.10      430.81    152.82 o 
   0  16   2     1313.22     1569.52    161.22 o 
   1  16   2      959.59      864.50    132.21 o 
   2  16   2      164.21      170.99     94.77 o 
   3  16   2        0.51       -9.87     83.73 o 
   4  16   2        0.24      104.17    102.38 o 
   5  16   2       46.49      -24.11    100.03 o 
  -5  17   2      440.24      607.07    128.62 o 
  -4  17   2     1565.37     1541.47    287.26 o 
  -3  17   2      894.39      938.98    142.89 o 
  -2  17   2        5.65     -117.82     78.54 o 
  -1  17   2        4.33       66.62     78.07 o 
   0  17   2      259.25      201.99     93.43 o 
   1  17   2        3.13       83.79     86.14 o 
   2  17   2        0.01       43.60     92.74 o 
   3  17   2      527.54      600.58    141.52 o 
   4  17   2       51.97      -56.33    100.21 o 
  -4  18   2      172.95      529.96    209.54 o 
  -3  18   2      326.85      461.25    188.41 o 
  -2  18   2       57.10      113.67     95.16 o 
  -1  18   2       50.00      107.67     95.22 o 
   0  18   2      104.38       83.12     96.17 o 
   1  18   2       64.66      -58.37    166.32 o 
   2  18   2      450.37      384.57    185.75 o 
   3  18   2       40.93        1.87     98.01 o 
  -3  19   2      188.15      188.14    187.59 o 
  -2  19   2       65.41        2.40     98.53 o 
  -1  19   2      104.62       64.68     94.51 o 
   0  19   2       11.80       -0.30     90.50 o 
   1  19   2      205.21       39.72    102.08 o 
   2  19   2        2.42      -74.53     98.90 o 
  -1 -17   3      178.37      147.15    111.06 o 
   0 -17   3      274.31      310.41    158.74 o 
   1 -17   3     1970.39     2050.31    296.44 o 
   2 -17   3     1718.46     1742.38    267.05 o 
   3 -17   3      388.74      174.36    143.58 o 
  -3 -16   3      352.91      270.82    257.36 o 
  -2 -16   3      238.10      108.27    105.28 o 
  -1 -16   3       31.92      -23.31     89.84 o 
   0 -16   3        4.40      -61.07     86.50 o 
   1 -16   3       28.66      -17.36    110.70 o 
   2 -16   3      457.51      599.41    174.82 o 
   3 -16   3      517.89      442.42    160.49 o 
   4 -16   3      961.52      662.45    132.64 o 
  -4 -15   3      186.43      317.73    150.24 o 
  -3 -15   3     1251.27     1125.52    173.96 o 
  -2 -15   3     1508.97     1341.70    324.23 o 
  -1 -15   3      399.95      522.51    121.94 o 
   0 -15   3      928.07      995.31    154.95 o 
   1 -15   3     2410.61     3276.69    328.87 o 
   2 -15   3     1174.77     1381.72    228.65 o 
   3 -15   3     1915.66     1954.49    254.19 o 
   4 -15   3      312.20      559.12    122.54 o 
   5 -15   3       43.76      175.71    100.90 o 
  -4 -14   3       14.28      -49.52     86.04 o 
  -3 -14   3      485.82      206.35    125.90 o 
  -2 -14   3      370.38      420.09    119.27 o 
  -1 -14   3     1415.64     1391.26    165.23 o 
   0 -14   3       23.68      -19.36     75.24 o 
   1 -14   3      193.88      260.34    125.49 o 
   2 -14   3      433.86      565.97    154.51 o 
   3 -14   3      267.60      321.80    134.21 o 
   4 -14   3     2269.25     2081.51    150.38 o 
   5 -14   3      670.40      525.84    102.65 o 
   6 -14   3        4.62       70.18    162.32 o 
  -5 -13   3      426.55      323.41    250.47 o 
  -4 -13   3      187.57      167.90    104.61 o 
  -3 -13   3     1045.63      896.30    140.65 o 
  -2 -13   3      942.36      936.66    234.16 o 
  -1 -13   3     1087.78     1143.57    148.58 o 
   0 -13   3      779.29      732.22    123.12 o 
   1 -13   3      586.75      548.70    149.83 o 
   2 -13   3     1684.08     1608.99    219.83 o 
   3 -13   3     1432.99     1345.87    210.51 o 
   4 -13   3      204.73      107.95     65.53 o 
   5 -13   3        2.27      -25.04     63.50 o 
   6 -13   3      389.71      290.08    174.77 o 
  -6 -12   3       47.29      160.26    110.75 o 
  -5 -12   3      336.81      190.83    107.40 o 
  -4 -12   3      265.92       81.23     86.69 o 
  -3 -12   3      199.70       44.76     99.49 o 
  -2 -12   3       40.24       34.75     79.83 o 
  -1 -12   3     1997.89     1729.39    164.85 o 
   0 -12   3      360.60      331.57     96.37 o 
   1 -12   3        5.54      -72.48     75.42 o 
   2 -12   3        2.57       44.52     67.51 o 
   3 -12   3      280.38      186.55     78.35 o 
   4 -12   3      298.47      164.23     66.71 o 
   5 -12   3       86.54       97.42     64.81 o 
   6 -12   3      144.80      198.57     96.53 o 
   7 -12   3      252.09      244.45    177.48 o 
  -6 -11   3      159.35       38.54    127.14 o 
  -5 -11   3      628.41      822.36    147.17 o 
  -4 -11   3       45.74       84.61     95.12 o 
  -3 -11   3        8.61      -27.83     96.92 o 
  -2 -11   3     3250.40     3592.71    224.06 o 
  -1 -11   3     2247.62     2241.87    176.24 o 
   0 -11   3     1250.74     1103.73    129.77 o 
   1 -11   3       16.42       72.72     54.93 o 
   2 -11   3     4728.61     5039.59    280.46 o 
   3 -11   3     1578.47     1912.94    151.01 o 
   4 -11   3      731.90      638.66     86.31 o 
   5 -11   3      206.86      119.32     65.93 o 
   6 -11   3        5.78      -31.69     49.91 o 
   7 -11   3       32.50      144.04    156.35 o 
  -7 -10   3       11.34        1.68    100.17 o 
  -6 -10   3       28.31       78.99     89.42 o 
  -5 -10   3      177.26      213.50     92.77 o 
  -4 -10   3     3022.51     2944.21    247.94 o 
  -3 -10   3      258.58       32.87    112.53 o 
  -2 -10   3     3527.69     3496.86    280.55 o 
  -1 -10   3      415.76      333.67     82.99 o 
   0 -10   3      416.61      511.34     91.22 o 
   1 -10   3      333.93      403.86     70.69 o 
   2 -10   3      282.40      167.52     65.51 o 
   3 -10   3      164.94       53.76     66.61 o 
   4 -10   3      650.10      640.27     83.26 o 
   5 -10   3       14.63      -18.23     45.29 o 
   6 -10   3      193.92      173.31     58.46 o 
   7 -10   3      412.19      359.90    148.13 o 
   8 -10   3      501.09      560.19    193.01 o 
  -7  -9   3      280.82      206.71    114.23 o 
  -6  -9   3       59.92       41.45     82.25 o 
  -5  -9   3      289.71      174.29    136.23 o 
  -4  -9   3      101.62       84.03     69.70 o 
  -3  -9   3     2226.24     2303.91    174.09 o 
  -2  -9   3     1170.49     1431.35    248.26 o 
  -1  -9   3     8638.56     8829.40    331.08 o 
   0  -9   3     3044.36     3339.60    127.90 o 
   1  -9   3      581.87      658.40     80.32 o 
   2  -9   3     3349.58     3128.93    166.09 o 
   3  -9   3     1338.09     1313.92    188.50 o 
   4  -9   3        0.48       25.57     39.00 o 
   5  -9   3      152.47      113.74     47.89 o 
   6  -9   3     1669.27     1681.43    125.95 o 
   7  -9   3      211.72      283.31    167.93 o 
   8  -9   3      229.08      304.90    174.27 o 
  -7  -8   3       29.78     -104.34     69.56 o 
  -6  -8   3       22.82       80.03     75.58 o 
  -5  -8   3      689.40      899.02    155.20 o 
  -4  -8   3      455.16      394.14     89.23 o 
  -3  -8   3      176.44      185.93     67.71 o 
  -2  -8   3     2530.23     2586.93    165.55 o 
  -1  -8   3      438.01      356.01     81.67 o 
   0  -8   3       88.55       24.67     30.20 o 
   1  -8   3      705.65      710.20    156.26 o 
   2  -8   3     1970.83     2060.90    128.40 o 
   3  -8   3       81.12       27.91     54.35 o 
   4  -8   3      102.01      125.59     46.83 o 
   5  -8   3     1672.11     1511.34    108.80 o 
   6  -8   3       79.73       82.68     60.49 o 
   7  -8   3     6221.13     6114.08    471.44 o 
   8  -8   3     4145.81     4082.33    413.11 o 
  -8  -7   3      197.36      251.22    111.61 o 
  -7  -7   3       61.77       87.53     77.73 o 
  -6  -7   3       58.60      144.79     83.09 o 
  -5  -7   3      208.20      157.14     75.19 o 
  -4  -7   3       72.40        3.42     54.74 o 
  -3  -7   3        8.44      168.41     59.53 o 
  -2  -7   3     2495.45     2310.88    150.14 o 
  -1  -7   3    17719.80    16731.58    510.81 o 
   0  -7   3      211.40      116.41     55.78 o 
   1  -7   3      256.43      195.22     99.08 o 
   2  -7   3      159.30       92.78     44.46 o 
   3  -7   3     1209.59     1272.76    166.18 o 
   4  -7   3      307.20      214.84     60.94 o 
   5  -7   3      991.55      850.99     84.05 o 
   6  -7   3      594.97      538.73     80.13 o 
   7  -7   3       10.35      -24.07    129.44 o 
   8  -7   3      238.45      196.22    171.33 o 
  -8  -6   3       45.91       -4.81     78.98 o 
  -7  -6   3        1.69      -29.89     61.96 o 
  -6  -6   3       22.73       -2.57    116.07 o 
  -5  -6   3      829.49      851.26    115.99 o 
  -4  -6   3      972.70      854.64     71.74 o 
  -3  -6   3     2241.61     2172.90     96.34 o 
  -2  -6   3     2869.15     2629.53    144.61 o 
  -1  -6   3     1144.36     1079.63     95.32 o 
   0  -6   3     1018.96     1441.24    151.82 o 
   1  -6   3     1161.23     1478.50     92.87 o 
   2  -6   3      306.71      373.95     71.47 o 
   3  -6   3     1131.75     1131.50     75.89 o 
   4  -6   3      345.95      309.99     64.40 o 
   5  -6   3      125.98      135.37     51.64 o 
   6  -6   3      306.96      316.22     67.08 o 
   7  -6   3      616.62      438.19    170.96 o 
   8  -6   3       52.39     -189.06    126.04 o 
   9  -6   3      701.71      863.98    248.03 o 
  -8  -5   3        1.16      -37.36     69.08 o 
  -7  -5   3       14.20      -31.88     58.86 o 
  -6  -5   3       23.87       47.82     54.22 o 
  -5  -5   3     3448.40     3500.65    151.48 o 
  -4  -5   3     1779.47     1814.48     98.05 o 
  -3  -5   3     1212.57     1248.53    108.38 o 
  -2  -5   3    15966.75    15903.15    475.74 o 
  -1  -5   3    13917.30    13498.91    408.65 o 
   0  -5   3     1433.11     1424.74     69.29 o 
   1  -5   3      163.46      109.52     37.21 o 
   2  -5   3        0.95      -22.12     55.03 o 
   3  -5   3      298.80      338.40     50.66 o 
   4  -5   3     1015.30      936.70     71.57 o 
   5  -5   3      756.09      769.58     73.73 o 
   6  -5   3     2111.19     2154.52    119.93 o 
   7  -5   3       47.36      173.35    140.92 o 
   8  -5   3      171.55       70.28    133.75 o 
   9  -5   3      161.50      148.82    175.55 o 
  -8  -4   3        6.86      -31.30     64.61 o 
  -7  -4   3      802.38     1053.84     95.40 o 
  -6  -4   3      642.63      522.97     69.31 o 
  -5  -4   3      809.39      773.69    207.61 o 
  -4  -4   3     2326.81     2699.24    163.61 o 
  -3  -4   3     4519.27     4893.85    356.20 o 
  -2  -4   3     7534.81     7392.14    253.84 o 
  -1  -4   3       37.56       17.19     37.71 o 
   0  -4   3      400.56      615.61     45.31 o 
   1  -4   3    12421.61    11502.78    342.75 o 
   2  -4   3     6544.61     6871.69    340.91 o 
   3  -4   3      106.93      136.82     34.50 o 
   4  -4   3      784.95      827.73     63.26 o 
   5  -4   3       76.00       35.55     37.67 o 
   6  -4   3     1355.79     1353.27     95.87 o 
   7  -4   3      390.49      509.43     98.22 o 
   8  -4   3     2029.51     2704.65    328.60 o 
   9  -4   3      980.50     1047.52    243.71 o 
  -8  -3   3      177.33       98.77     62.44 o 
  -7  -3   3      830.27      822.04     87.74 o 
  -6  -3   3       84.81       72.75     46.22 o 
  -5  -3   3     5869.50     6165.98    262.95 o 
  -4  -3   3     5748.07     5258.19    307.01 o 
  -3  -3   3     3960.90     3194.49    261.08 o 
  -2  -3   3     6322.18     6212.12    216.22 o 
  -1  -3   3     7054.35     7221.51    429.46 o 
   0  -3   3     2952.62     2957.05    134.58 o 
   1  -3   3      305.54      352.16     75.70 o 
   2  -3   3     4812.87     4831.76    261.44 o 
   3  -3   3       58.43       67.15     27.46 o 
   4  -3   3      181.95      114.20     34.92 o 
   5  -3   3     1471.49     1373.89    102.80 o 
   6  -3   3     2746.15     2801.11    166.20 o 
   7  -3   3       36.87     -107.38     83.09 o 
   8  -3   3       93.01      233.43    145.51 o 
   9  -3   3      129.54       16.44    154.42 o 
  -9  -2   3      301.13      -17.55    126.86 o 
  -8  -2   3        4.90       -5.12     63.74 o 
  -7  -2   3      224.04      196.31     71.75 o 
  -6  -2   3       69.62       44.51     46.41 o 
  -5  -2   3     1208.05     1315.96    151.35 o 
  -4  -2   3     1360.58     1467.40    119.30 o 
  -3  -2   3     3348.99     3328.34    143.18 o 
  -2  -2   3       15.44       -1.35     29.81 o 
  -1  -2   3     6626.05     6606.01    210.17 o 
   0  -2   3     2698.96     3248.70     98.08 o 
   1  -2   3     2274.45     2305.87    140.55 o 
   2  -2   3     1098.57     1162.33     65.10 o 
   3  -2   3      209.92      253.14     31.80 o 
   4  -2   3      168.40      188.65     36.73 o 
   5  -2   3     1562.63     1608.60    138.17 o 
   6  -2   3      708.96      728.46    151.90 o 
   7  -2   3      978.96      942.47    224.10 o 
   8  -2   3      902.57      945.65    207.52 o 
   9  -2   3     1158.47     1363.26    266.96 o 
  -9  -1   3        9.63       26.14     94.08 o 
  -8  -1   3        2.29       44.68     67.42 o 
  -7  -1   3     1933.80     1945.05    112.16 o 
  -6  -1   3       13.52      -13.08     43.90 o 
  -5  -1   3      103.27       44.53     44.35 o 
  -4  -1   3       32.75       27.99     33.10 o 
  -3  -1   3     1455.61     1498.35     76.29 o 
  -2  -1   3     6806.53     6528.52    206.28 o 
   0  -1   3    13355.41    14551.32    397.38 o 
   1  -1   3     4571.21     4478.36    218.73 o 
   2  -1   3    14943.20    15545.00    341.29 o 
   3  -1   3     3191.18     3413.84    101.39 o 
   4  -1   3      933.03     1110.71    117.14 o 
   5  -1   3      122.53       37.44     48.98 o 
   6  -1   3       97.88        7.72     52.87 o 
   7  -1   3       96.53       78.22     73.45 o 
   8  -1   3        4.77      179.41    141.29 o 
   9  -1   3      425.08      383.99    174.54 o 
  -9   0   3       19.58       90.10    115.29 o 
  -8   0   3      308.35      363.73    108.14 o 
  -7   0   3     3471.78     3597.57    171.00 o 
  -6   0   3     4776.01     4921.77    158.18 o 
  -5   0   3     4258.15     4524.57    157.92 o 
  -4   0   3    13529.67    13072.67    321.18 o 
  -3   0   3      212.51      228.60     35.97 o 
  -2   0   3      953.20      903.62     55.57 o 
  -1   0   3      402.07      422.47     31.58 o 
   0   0   3       97.64       36.29     31.97 o 
   1   0   3      113.28      101.60     41.80 o 
   2   0   3     1878.09     1640.86     41.80 o 
   3   0   3     1237.79     1251.61     68.80 o 
   4   0   3      374.62      347.85     71.70 o 
   5   0   3     3394.22     3306.46    152.13 o 
   6   0   3      479.74      448.93     93.24 o 
   7   0   3       11.55       68.29     66.38 o 
   8   0   3     1054.54     1260.37    229.57 o 
   9   0   3      478.54      456.20    188.78 o 
  -9   1   3       26.87       67.96     97.56 o 
  -8   1   3       96.28       68.57     80.24 o 
  -7   1   3     1494.85     1828.25    126.04 o 
  -6   1   3      137.60      205.18     69.87 o 
  -5   1   3      232.59      218.43     98.75 o 
  -4   1   3     3499.36     3676.38    123.94 o 
  -3   1   3     2620.42     2569.53     82.79 o 
  -2   1   3      775.89      889.29     40.71 o 
  -1   1   3     6684.86     6513.11    133.63 o 
   0   1   3     6379.45     6246.38    148.64 o 
   1   1   3      142.95      139.89     11.06 o 
   2   1   3    37933.22    38240.77    980.28 o 
   3   1   3      773.02      845.74     91.77 o 
   4   1   3     1239.74     1249.30     81.47 o 
   5   1   3       42.18       33.49     43.98 o 
   6   1   3       11.00        3.67     63.43 o 
   7   1   3      299.43      365.45     95.12 o 
   8   1   3       34.63       13.87    112.17 o 
   9   1   3      260.51      512.51    193.01 o 
  -9   2   3       45.94       22.28     94.13 o 
  -8   2   3      858.03      722.76    190.11 o 
  -7   2   3     1284.31     1173.98    105.25 o 
  -6   2   3     4986.58     5413.63    225.10 o 
  -5   2   3     3608.98     3510.12    161.15 o 
  -4   2   3     2911.42     2691.47    107.57 o 
  -3   2   3     2397.23     2262.30     71.56 o 
  -2   2   3      693.91      789.97     34.96 o 
  -1   2   3     2025.53     1997.59     49.25 o 
   0   2   3      580.86      514.35     31.92 o 
   1   2   3      109.94      134.76     21.83 o 
   2   2   3      633.71      682.82     82.77 o 
   3   2   3     3489.58     3419.63    205.59 o 
   4   2   3     3596.03     3182.23    135.19 o 
   5   2   3    15167.90    15154.29    456.84 o 
   6   2   3     2236.36     2375.00    222.82 o 
   7   2   3     2925.74     3035.07    200.40 o 
   8   2   3      928.42      975.41    201.82 o 
   9   2   3      135.90       16.72    139.82 o 
  -9   3   3        8.92       45.23     99.17 o 
  -8   3   3      552.18      524.46    122.39 o 
  -7   3   3      400.20      396.60    104.13 o 
  -6   3   3      841.61      780.01    193.01 o 
  -5   3   3       16.29      -30.21     43.33 o 
  -4   3   3     6939.86     7002.28    257.78 o 
  -3   3   3     2932.36     2986.34    138.00 o 
  -2   3   3     7129.82     7749.48    249.82 o 
  -1   3   3      383.07      470.71     49.51 o 
   0   3   3     2722.30     2721.76     70.13 o 
   1   3   3       82.68       54.52     22.23 o 
   2   3   3    18499.86    17969.25    501.76 o 
   3   3   3     2378.14     2305.01    116.58 o 
   4   3   3    10925.17    11134.53    513.06 o 
   5   3   3        7.53       -3.63     77.17 o 
   6   3   3        1.59      -26.43     53.11 o 
   7   3   3     1157.30     1212.59    182.67 o 
   8   3   3       22.39      170.41    135.68 o 
   9   3   3      580.93      406.96    415.59 o 
  -9   4   3       23.70       35.40    107.20 o 
  -8   4   3      475.04      339.57    250.93 o 
  -7   4   3      924.34      934.59    304.02 o 
  -6   4   3     2283.64     2532.74    275.09 o 
  -5   4   3     2097.99     1947.25    140.26 o 
  -4   4   3    11030.94    11435.94    375.26 o 
  -3   4   3     5434.34     5515.32    210.14 o 
  -2   4   3     4102.27     3890.88    156.05 o 
  -1   4   3     5667.37     5586.32    117.95 o 
   0   4   3      270.96      339.72     28.18 o 
   1   4   3    35075.87    35816.38    753.89 o 
   2   4   3       38.70       -0.63     27.95 o 
   3   4   3     6009.09     5986.93    215.12 o 
   4   4   3     6531.88     5876.68    228.28 o 
   5   4   3     9189.40     9132.53    330.89 o 
   6   4   3     1915.30     1851.47    155.25 o 
   7   4   3     2106.17     2047.48    148.72 o 
   8   4   3       91.45       44.42     86.04 o 
   9   4   3      124.22      141.08    109.27 o 
  -9   5   3      269.97      198.86    117.05 o 
  -8   5   3      325.52      203.11    109.78 o 
  -7   5   3      599.97      345.72    222.58 o 
  -6   5   3     3458.31     3674.53    209.48 o 
  -5   5   3       28.34      -57.08     49.23 o 
  -4   5   3      654.84      444.43    145.10 o 
  -3   5   3       55.38       50.75     45.33 o 
  -2   5   3       99.62      157.53     32.22 o 
  -1   5   3     1033.89     1085.55     41.59 o 
   0   5   3      115.40      210.02     59.93 o 
   1   5   3      279.20      263.61     34.50 o 
   2   5   3      334.39      381.11     48.93 o 
   3   5   3    14050.27    14729.25    614.48 o 
   4   5   3     5497.09     5427.83    217.23 o 
   5   5   3        4.32      -44.28     46.14 o 
   6   5   3       77.00       34.77     63.30 o 
   7   5   3      227.74      352.18     82.92 o 
   8   5   3       54.71      133.99     71.43 o 
   9   5   3        0.00       66.39     98.92 o 
  -9   6   3       11.40       38.27    131.55 o 
  -8   6   3     1446.49     1595.43    147.84 o 
  -7   6   3      625.44      241.53    190.06 o 
  -6   6   3     1889.32     2137.56    235.72 o 
  -5   6   3     5202.36     4844.63    225.28 o 
  -4   6   3     1641.68     1676.62    127.55 o 
  -3   6   3        2.97      -16.64     30.46 o 
  -2   6   3      753.43      836.79     51.53 o 
  -1   6   3     1763.29     1581.55     71.58 o 
   0   6   3     1102.86     1150.82     58.45 o 
   1   6   3      411.69      478.14     42.30 o 
   2   6   3      306.52      338.58     45.87 o 
   3   6   3     1351.92     1270.74     78.23 o 
   4   6   3      744.64      804.61    128.18 o 
   5   6   3     5520.18     5857.23    204.04 o 
   6   6   3     3380.92     3505.87    202.30 o 
   7   6   3     1642.18     1760.68    111.19 o 
   8   6   3       78.47       77.80     72.18 o 
   9   6   3      296.02      365.62    187.68 o 
  -9   7   3      393.56      498.32    137.25 o 
  -8   7   3      219.01      198.40     86.96 o 
  -7   7   3      265.97      135.58     82.04 o 
  -6   7   3      564.80      468.96    106.47 o 
  -5   7   3        4.52       -9.51     59.13 o 
  -4   7   3      995.97     1117.68    112.92 o 
  -3   7   3     1717.35     2030.24    119.92 o 
  -2   7   3     1165.14     1413.52     78.73 o 
  -1   7   3     3950.61     3743.05    102.05 o 
   0   7   3    15391.82    14869.74    343.39 o 
   1   7   3      190.18      198.37     66.88 o 
   2   7   3     2080.21     2083.53    123.22 o 
   3   7   3    16262.10    16319.86    400.65 o 
   4   7   3     1574.23     1679.06    100.36 o 
   5   7   3      188.98      252.62     62.61 o 
   6   7   3      367.65      413.38     76.69 o 
   7   7   3        4.01      115.08     67.39 o 
   8   7   3       56.54      119.54     94.73 o 
   9   7   3       89.85       16.35    154.33 o 
  -8   8   3      222.99      191.08    115.23 o 
  -7   8   3       82.56       -2.90     57.28 o 
  -6   8   3     2219.46     2366.30    241.69 o 
  -5   8   3        9.22      -65.33     57.59 o 
  -4   8   3        8.15       -9.76     33.12 o 
  -3   8   3      273.60      389.99     47.67 o 
  -2   8   3      862.44      893.17     64.05 o 
  -1   8   3     1720.35     1564.09     74.37 o 
   0   8   3       10.36       17.75     27.00 o 
   1   8   3       56.60       48.90     36.59 o 
   2   8   3       16.29       30.70     29.78 o 
   3   8   3     1443.71     1508.18     86.66 o 
   4   8   3     2084.09     2067.05    110.14 o 
   5   8   3      543.01      592.48     75.60 o 
   6   8   3     1755.07     1959.30    132.52 o 
   7   8   3      163.53       58.36    194.43 o 
   8   8   3      124.66        8.27     77.60 o 
  -8   9   3       39.81       14.00     74.78 o 
  -7   9   3        4.40       16.12     58.94 o 
  -6   9   3     1977.81     2432.98    396.76 o 
  -5   9   3        0.92       90.26     67.65 o 
  -4   9   3     2051.07     2141.22    106.90 o 
  -3   9   3     2126.02     2212.14    104.73 o 
  -2   9   3      370.36      401.58     55.77 o 
  -1   9   3     2425.59     2187.15     95.46 o 
   0   9   3     4037.93     3934.72    173.83 o 
   1   9   3      703.96      809.12    129.99 o 
   2   9   3     6809.43     6973.86    264.86 o 
   3   9   3     4842.21     4788.77    159.97 o 
   4   9   3     5404.25     5479.08    188.72 o 
   5   9   3     3075.68     3675.48    183.91 o 
   6   9   3        0.97       85.39     82.16 o 
   7   9   3        5.88        1.27     91.64 o 
   8   9   3      240.42      303.66     93.82 o 
  -8  10   3        9.70      125.05     86.64 o 
  -7  10   3     1045.81      653.34    581.77 o 
  -6  10   3      366.64      361.68    101.02 o 
  -5  10   3      174.97      151.53     84.61 o 
  -4  10   3       98.52       72.90     42.42 o 
  -3  10   3      474.11      640.67     90.34 o 
  -2  10   3     1068.79      964.33     78.47 o 
  -1  10   3      647.95      647.20     98.42 o 
   0  10   3      644.77      896.86     85.47 o 
   1  10   3       56.23       74.09     47.68 o 
   2  10   3      383.87      412.50     76.32 o 
   3  10   3     1013.57     1013.78     72.32 o 
   4  10   3      146.05      139.87     44.65 o 
   5  10   3      380.54      323.15     92.99 o 
   6  10   3      872.11     1070.90    164.71 o 
   7  10   3       11.93       -2.17     85.94 o 
   8  10   3      175.43       12.68    143.90 o 
  -8  11   3       15.99      -62.51     77.12 o 
  -7  11   3       10.46       45.26     65.33 o 
  -6  11   3        0.13       -4.03    145.24 o 
  -5  11   3      349.92      261.41     91.82 o 
  -4  11   3      105.01       35.58     47.93 o 
  -3  11   3     1562.89     1576.32    101.12 o 
  -2  11   3     1349.52     1150.78    152.39 o 
  -1  11   3     5946.45     6249.19    196.66 o 
   0  11   3     2488.62     2838.04    147.19 o 
   1  11   3     6100.97     6282.90    249.91 o 
   2  11   3     1221.39     1244.17    121.30 o 
   3  11   3     2528.83     2728.77    179.79 o 
   4  11   3     2413.87     2275.71    243.39 o 
   5  11   3      893.46     1126.97    145.05 o 
   6  11   3       19.64      -67.10     71.13 o 
   7  11   3        6.24      -15.13     87.55 o 
   8  11   3      165.36      138.83    121.27 o 
  -7  12   3      766.88      569.41    275.26 o 
  -6  12   3      657.00      816.17    138.40 o 
  -5  12   3      274.75      162.32     83.94 o 
  -4  12   3      156.84      154.10     54.97 o 
  -3  12   3     1377.60     1119.19    137.13 o 
  -2  12   3     1140.09     1099.96     92.87 o 
  -1  12   3      435.14      344.07    121.05 o 
   0  12   3      418.96      465.37     79.75 o 
   1  12   3     2205.36     2281.56    154.72 o 
   2  12   3      858.91     1033.24    118.79 o 
   3  12   3      144.26       40.35     66.46 o 
   4  12   3      310.98      293.03     90.32 o 
   5  12   3      153.84      161.95     91.69 o 
   6  12   3       46.54       54.66     83.18 o 
   7  12   3      104.22       13.56    157.55 o 
  -7  13   3        2.56       98.33     82.45 o 
  -6  13   3        7.09      -13.57     67.28 o 
  -5  13   3      120.67      122.65     84.48 o 
  -4  13   3      188.11      169.86     84.28 o 
  -3  13   3     3214.01     3057.66    153.23 o 
  -2  13   3       57.44      112.94     55.55 o 
  -1  13   3      117.26       33.34     52.11 o 
   0  13   3     7143.70     7267.78    286.73 o 
   1  13   3     1237.97     1117.20    121.27 o 
   2  13   3     2064.04     2481.76    255.84 o 
   3  13   3      111.94       67.21     70.21 o 
   4  13   3     1257.67     1071.67    142.18 o 
   5  13   3      287.75      462.68    177.30 o 
   6  13   3        2.76      -78.84     78.98 o 
   7  13   3        9.89      -39.38     94.60 o 
  -7  14   3      778.98      668.73    127.14 o 
  -6  14   3       87.27       95.67     94.46 o 
  -5  14   3        3.15       50.19     84.75 o 
  -4  14   3      245.23      216.78     92.73 o 
  -3  14   3     1278.93     1222.19    119.62 o 
  -2  14   3      707.15      582.24     83.72 o 
  -1  14   3       35.49      -36.42     86.12 o 
   0  14   3     1426.84     1560.45    140.34 o 
   1  14   3        0.62      -77.82     56.76 o 
   2  14   3      307.20      211.07     86.13 o 
   3  14   3      666.41      498.80    105.54 o 
   4  14   3       62.45       28.65     80.99 o 
   5  14   3      232.06       89.34     95.42 o 
   6  14   3      277.78      127.50    118.69 o 
  -6  15   3      184.56      199.53     91.55 o 
  -5  15   3      239.68      237.65     96.18 o 
  -4  15   3      159.32      395.43    112.48 o 
  -3  15   3       68.14       53.50     57.93 o 
  -2  15   3     1289.56     1394.61    179.87 o 
  -1  15   3      362.14      438.91    154.06 o 
   0  15   3     6136.49     5365.67    255.30 o 
   1  15   3     2812.64     3010.57    201.34 o 
   2  15   3      797.38      751.16    121.26 o 
   3  15   3      943.82      925.36    141.40 o 
   4  15   3     1840.14     1942.05    269.21 o 
   5  15   3      191.53      339.61    118.35 o 
   6  15   3       21.67      -37.59    148.87 o 
  -6  16   3      109.80       38.74     91.03 o 
  -5  16   3      367.47      368.82    101.54 o 
  -4  16   3       33.17      -35.02     69.64 o 
  -3  16   3       71.49       79.07     65.96 o 
  -2  16   3        9.29       -8.10    118.73 o 
  -1  16   3      153.82      252.53     87.06 o 
   0  16   3     1044.38     1130.17    139.95 o 
   1  16   3       53.08       39.61     74.65 o 
   2  16   3        4.58      -35.30     73.32 o 
   3  16   3        1.16      -19.81     82.50 o 
   4  16   3      105.22      107.12    100.94 o 
   5  16   3        4.89      -33.21     97.38 o 
  -5  17   3      124.87      203.81     97.88 o 
  -4  17   3      161.47      -30.38     77.04 o 
  -3  17   3       79.13      110.70    148.08 o 
  -2  17   3       21.81        6.30     78.54 o 
  -1  17   3        7.53      -48.83     69.90 o 
   0  17   3     2674.81     3232.02    404.29 o 
   1  17   3     1743.91     1906.52    184.96 o 
   2  17   3      346.07      252.15    104.68 o 
   3  17   3       14.67       -4.29     83.46 o 
   4  17   3       94.95      -50.74     90.23 o 
  -4  18   3      539.91      400.34    201.73 o 
  -3  18   3      692.93      572.31    224.24 o 
  -2  18   3      176.64       50.99     93.84 o 
  -1  18   3       38.77       -1.02     80.70 o 
   0  18   3      241.84      103.02     90.32 o 
   1  18   3      228.00      235.01    105.07 o 
   2  18   3       97.25       74.35     99.37 o 
   3  18   3      104.54      -34.43     90.14 o 
   4  18   3       36.35       74.19    113.77 o 
  -3  19   3      906.73     1097.31    271.73 o 
  -2  19   3        8.24      -32.84     93.27 o 
  -1  19   3      751.49      874.61    295.80 o 
   0  19   3     1370.63     1588.81    338.75 o 
   1  19   3     1346.26     1307.43    179.24 o 
   2  19   3      183.87      266.89    126.49 o 
  -1  20   3      147.22      110.85    107.12 o 
   0  20   3        6.99       14.13     99.95 o 
  -2 -16   4       28.72      -28.42    104.99 o 
  -1 -16   4        2.23      -51.94     89.82 o 
   0 -16   4       63.08      -67.34    123.28 o 
   1 -16   4     1737.87     1836.08    283.22 o 
   2 -16   4     2796.61     3399.69    347.06 o 
   3 -16   4      650.74      672.99    197.42 o 
  -3 -15   4        9.13       28.47     93.83 o 
  -2 -15   4       17.78        6.91     95.79 o 
  -1 -15   4       21.37       19.16    159.80 o 
   0 -15   4      144.03       65.68    110.24 o 
   1 -15   4       86.37      161.96    135.59 o 
   2 -15   4     1080.52     1075.72    215.05 o 
   3 -15   4       95.72       20.94    116.02 o 
   4 -15   4      146.54       57.12     94.30 o 
  -4 -14   4      688.45      720.35    151.06 o 
  -3 -14   4       20.80        1.93     86.43 o 
  -2 -14   4        0.57      -12.72     83.93 o 
  -1 -14   4       23.33       15.18     85.82 o 
   0 -14   4       32.72       75.73     83.36 o 
   1 -14   4     1544.00     1520.99    236.00 o 
   2 -14   4     1612.87     1754.87    243.35 o 
   3 -14   4     2477.77     2369.17    275.13 o 
   4 -14   4     1000.44      957.15    172.61 o 
   5 -14   4        1.24      -75.92     68.72 o 
  -5 -13   4      113.34      187.98    111.12 o 
  -4 -13   4      327.92      112.26    110.83 o 
  -3 -13   4        1.15       19.26     77.81 o 
  -2 -13   4      176.67      423.82    110.59 o 
  -1 -13   4      176.22      167.40     87.92 o 
   0 -13   4      749.70      621.71    137.98 o 
   1 -13   4       62.88      275.41    118.50 o 
   2 -13   4      905.21     1069.66    194.29 o 
   3 -13   4      466.05      592.52    166.18 o 
   4 -13   4      107.81       69.93     78.03 o 
   5 -13   4      874.54     1043.20    120.68 o 
   6 -13   4      185.52       90.20     97.68 o 
  -5 -12   4      383.57      452.41    128.53 o 
  -4 -12   4      491.55      585.62    132.86 o 
  -3 -12   4        0.18       68.91    117.13 o 
  -2 -12   4      650.06      637.46    120.35 o 
  -1 -12   4      275.70      102.13     77.42 o 
   0 -12   4       23.74       60.43     70.24 o 
   1 -12   4      520.85      694.40    158.28 o 
   2 -12   4      123.37      198.61    126.31 o 
   3 -12   4     3836.05     3757.07    215.89 o 
   4 -12   4      232.71      389.69     81.13 o 
   5 -12   4        2.75        6.91     63.07 o 
   6 -12   4      617.85      547.45    190.57 o 
   7 -12   4      430.75      311.69    190.62 o 
  -6 -11   4      588.58      449.02    130.04 o 
  -5 -11   4      990.71     1010.69    356.20 o 
  -4 -11   4       70.48      205.44     93.90 o 
  -3 -11   4      104.24      161.82     85.27 o 
  -2 -11   4      507.88      367.83     94.90 o 
  -1 -11   4       76.31      -27.69     63.74 o 
   0 -11   4      987.30     1072.97    133.17 o 
   1 -11   4       96.37       93.61     96.82 o 
   2 -11   4       83.91      -11.93     70.78 o 
   3 -11   4     1559.25     1898.95    153.46 o 
   4 -11   4     1677.59     1447.90    118.87 o 
   5 -11   4       79.90      -11.46     57.85 o 
   6 -11   4       19.18      -70.80     84.29 o 
   7 -11   4       18.84       38.04     90.91 o 
  -6 -10   4      437.07      422.72    149.42 o 
  -5 -10   4       71.91       64.80     97.19 o 
  -4 -10   4      474.32      406.25    122.82 o 
  -3 -10   4        1.06       43.60     63.67 o 
  -2 -10   4      665.64      712.75    150.20 o 
  -1 -10   4     1467.16     1517.29    146.29 o 
   0 -10   4     2256.83     2443.81    330.30 o 
   1 -10   4       21.29       11.43     49.35 o 
   2 -10   4     1195.19     1371.09    131.96 o 
   3 -10   4     1646.43     1909.09    576.77 o 
   4 -10   4     1317.24     1228.71    159.92 o 
   5 -10   4      619.31      565.55     86.79 o 
   6 -10   4     1008.17      746.97    208.26 o 
   7 -10   4       83.12      115.72     94.15 o 
  -7  -9   4      751.32      873.08    310.64 o 
  -6  -9   4      946.84      764.16    138.19 o 
  -5  -9   4      318.82      246.50     94.71 o 
  -4  -9   4      943.33      961.98    134.47 o 
  -3  -9   4      569.32      557.60    143.81 o 
  -2  -9   4      153.24      112.09     67.93 o 
  -1  -9   4      806.82      817.72    215.74 o 
   0  -9   4        0.56       -9.30     34.72 o 
   1  -9   4       76.58       74.51     95.26 o 
   2  -9   4      206.98      181.76     64.06 o 
   3  -9   4       82.43       73.85     62.25 o 
   4  -9   4      317.77      190.58     88.20 o 
   5  -9   4      112.29      -34.65     88.26 o 
   6  -9   4       34.48        8.64    124.66 o 
   7  -9   4        7.16      -63.94    120.62 o 
   8  -9   4      234.51      212.21    167.93 o 
  -7  -8   4       62.41       15.14     81.55 o 
  -6  -8   4      189.45       79.50     85.10 o 
  -5  -8   4        0.91      -10.23     67.89 o 
  -4  -8   4      126.99       93.60     69.52 o 
  -3  -8   4     1218.25     1436.85    141.43 o 
  -2  -8   4     1550.72     1644.54    140.09 o 
  -1  -8   4     5172.23     4712.92    264.75 o 
   0  -8   4     6605.90     6693.44    200.70 o 
   1  -8   4      280.02      208.26     55.34 o 
   2  -8   4     5585.72     5308.07    221.14 o 
   3  -8   4     4104.31     3702.53    187.43 o 
   4  -8   4      297.34      185.16     56.96 o 
   5  -8   4       23.00        2.28     50.28 o 
   6  -8   4        1.01     -146.20     97.47 o 
   7  -8   4      205.94       97.56    159.93 o 
   8  -8   4      391.35      610.34    213.86 o 
  -7  -7   4      191.48      109.88     78.06 o 
  -6  -7   4     1407.28     1221.94    151.20 o 
  -5  -7   4       26.48      147.90     75.30 o 
  -4  -7   4      828.54      606.83    104.70 o 
  -3  -7   4      800.69     1054.31    117.81 o 
  -2  -7   4      458.43      604.92    195.76 o 
  -1  -7   4      760.54      655.03    184.69 o 
   0  -7   4      380.04      328.97     45.49 o 
   1  -7   4      402.14      372.78     60.55 o 
   2  -7   4      795.02     1026.68    115.43 o 
   3  -7   4     8644.35     8773.37    435.39 o 
   4  -7   4     2579.19     2274.08    150.39 o 
   5  -7   4      281.05      325.34     62.96 o 
   6  -7   4      624.85      474.52     75.40 o 
   7  -7   4      635.10      526.01    178.77 o 
   8  -7   4      902.53      868.48    226.63 o 
  -8  -6   4        0.77       48.92     87.49 o 
  -7  -6   4      706.39      604.86    135.79 o 
  -6  -6   4      898.37      912.90    130.47 o 
  -5  -6   4      746.50      811.12    128.06 o 
  -4  -6   4     1751.29     2047.73    155.30 o 
  -3  -6   4      258.79      387.37     76.81 o 
  -2  -6   4     2382.91     2261.61    193.37 o 
  -1  -6   4     8416.59     7682.18    280.42 o 
   0  -6   4    17139.63    17221.04    411.31 o 
   1  -6   4     2720.80     2636.84    130.32 o 
   2  -6   4    15418.68    15627.52    475.36 o 
   3  -6   4     4609.46     4603.20    295.16 o 
   4  -6   4      792.17      856.67     72.65 o 
   5  -6   4       21.29      -14.13     57.77 o 
   6  -6   4     2164.46     2402.81    206.48 o 
   7  -6   4        5.15       44.83    126.50 o 
   8  -6   4      129.32       82.68    157.27 o 
   9  -6   4      201.83      -64.03    143.95 o 
  -8  -5   4      211.68      185.24     86.90 o 
  -7  -5   4       76.31      163.56     74.68 o 
  -6  -5   4        0.48      -32.99     47.72 o 
  -5  -5   4      470.37      415.88     68.18 o 
  -4  -5   4     2367.54     2448.16    394.19 o 
  -3  -5   4     4320.24     4376.97    198.41 o 
  -2  -5   4     2464.48     2295.84    137.13 o 
  -1  -5   4     1005.74     1169.57     97.96 o 
   0  -5   4      612.73      575.33     50.45 o 
   1  -5   4     1102.24     1347.38     89.62 o 
   2  -5   4      178.36      163.19     47.26 o 
   3  -5   4     6166.88     6475.02    362.31 o 
   4  -5   4        5.46       -0.26     32.82 o 
   5  -5   4      375.37      329.56     55.22 o 
   6  -5   4      188.82      320.25     93.56 o 
   7  -5   4      359.21      669.04    179.59 o 
   8  -5   4       61.62      169.67    149.19 o 
   9  -5   4       38.85        1.75    173.26 o 
  -8  -4   4      223.25      210.03     83.46 o 
  -7  -4   4      361.04      302.75     80.46 o 
  -6  -4   4      189.07      168.55     55.25 o 
  -5  -4   4     1004.89      940.46    138.69 o 
  -4  -4   4      442.58      330.27    166.46 o 
  -3  -4   4       59.20      -23.32     35.69 o 
  -2  -4   4     6224.75     6275.79    240.18 o 
  -1  -4   4    21827.76    23143.74    644.38 o 
   0  -4   4     8777.36     8738.96    226.85 o 
   1  -4   4     8190.99     8304.49    268.98 o 
   2  -4   4     3262.70     3611.26    221.85 o 
   3  -4   4     1272.24     1198.04    233.47 o 
   4  -4   4     5248.10     5265.16    161.70 o 
   5  -4   4      196.34      227.42     46.62 o 
   6  -4   4     1513.23     1524.94     96.85 o 
   7  -4   4        2.20      158.37    121.44 o 
   8  -4   4      527.17      542.64    196.50 o 
   9  -4   4      280.92      105.55    182.99 o 
  -8  -3   4      110.79      109.23     74.41 o 
  -7  -3   4        7.28       49.59     59.92 o 
  -6  -3   4      348.69      336.01     74.77 o 
  -5  -3   4      210.08      268.51     62.62 o 
  -4  -3   4     6762.75     6911.99    260.11 o 
  -2  -3   4    19208.42    18624.84    528.49 o 
  -1  -3   4     2875.34     2929.41    131.54 o 
   0  -3   4     1587.86     1805.55    103.34 o 
   1  -3   4      152.98      188.46     46.30 o 
   2  -3   4      468.51      280.64     75.97 o 
   3  -3   4      231.01      251.61     36.09 o 
   4  -3   4        1.29      -11.41     27.68 o 
   5  -3   4      166.39      157.79     41.41 o 
   6  -3   4      918.70      982.87     78.25 o 
   7  -3   4      729.94      803.26    194.38 o 
   8  -3   4      103.81      162.23    145.14 o 
   9  -3   4      801.18      871.42    241.60 o 
  -8  -2   4        6.48      -30.47     91.60 o 
  -7  -2   4      180.55      253.59     64.15 o 
  -6  -2   4     1942.34     1996.83    108.87 o 
  -5  -2   4     5104.67     5403.48    188.46 o 
  -4  -2   4     2373.26     2700.56    120.77 o 
  -3  -2   4     3927.36     4419.37    175.52 o 
  -1  -2   4     8000.91     7560.47    242.09 o 
   0  -2   4     8540.23     8683.50    264.85 o 
   1  -2   4     3291.99     3200.35    181.06 o 
   2  -2   4    10759.25    10424.06    466.67 o 
   3  -2   4     6341.91     6062.78    159.67 o 
   4  -2   4    11009.39    10756.22    327.52 o 
   5  -2   4     1168.64     1281.63     75.30 o 
   6  -2   4      294.26      191.16     67.04 o 
   7  -2   4        9.48       18.28    119.06 o 
   8  -2   4      193.66      218.27    147.35 o 
   9  -2   4      458.82      112.07    159.38 o 
  -8  -1   4       49.96       54.78     89.19 o 
  -7  -1   4       90.92      108.99     55.50 o 
  -6  -1   4      110.32      148.26     55.97 o 
  -5  -1   4      100.33      177.60     68.87 o 
  -4  -1   4      410.33      536.17     81.55 o 
  -3  -1   4    19170.92    18797.06    432.53 o 
  -2  -1   4     3661.34     3154.33    225.76 o 
   0  -1   4      384.74      433.41     61.00 o 
   1  -1   4     3110.39     3132.92    175.46 o 
   2  -1   4     2588.63     2790.45    181.43 o 
   3  -1   4      669.58      713.56     47.15 o 
   4  -1   4      442.38      464.37     40.97 o 
   5  -1   4      146.78      201.63    112.76 o 
   6  -1   4     3214.21     3168.68    250.33 o 
   7  -1   4     1063.67     1340.75    221.67 o 
   8  -1   4      853.46      875.74    210.00 o 
   9  -1   4      821.55      866.18    232.51 o 
  -9   0   4        2.05      -14.10     96.13 o 
  -8   0   4      110.33       18.93     89.98 o 
  -7   0   4     1390.05     1556.94    120.64 o 
  -6   0   4      365.13      436.25     68.22 o 
  -5   0   4      462.94      465.27     92.47 o 
  -4   0   4      938.69      943.57     68.08 o 
  -3   0   4      711.31      812.00     56.76 o 
  -2   0   4      564.91      612.88     44.08 o 
  -1   0   4     2094.77     2224.51    103.32 o 
   0   0   4     5734.17     6410.07    290.29 o 
   1   0   4    12863.99    12762.45    528.49 o 
   2   0   4      111.70      124.29     55.39 o 
   3   0   4     2305.44     2428.33     94.71 o 
   4   0   4      587.48      534.12     56.77 o 
   5   0   4     1493.02     1632.11    201.60 o 
   6   0   4       25.29      -42.36     50.97 o 
   7   0   4      182.92      339.16    144.59 o 
   8   0   4       96.42      199.25    132.74 o 
   9   0   4     1138.49     1893.22    289.28 o 
  -9   1   4      400.77      308.80    116.35 o 
  -8   1   4        1.29       54.90     83.74 o 
  -7   1   4      250.02      177.11     64.34 o 
  -6   1   4     4051.72     4081.60    192.90 o 
  -5   1   4      961.56     1052.96     77.36 o 
  -4   1   4     6739.76     6679.05    188.30 o 
  -3   1   4     7749.74     7055.14    184.23 o 
  -2   1   4    14156.40    14360.10    283.12 o 
  -1   1   4     7124.12     6869.92    145.46 o 
   0   1   4     1253.29     1202.18     51.48 o 
   1   1   4     2916.12     2913.84     97.92 o 
   2   1   4    92064.51    91858.35   3398.13 o 
   3   1   4     1105.59     1235.93    234.21 o 
   4   1   4     6348.07     6860.88    226.79 o 
   5   1   4     2282.61     2107.27    116.78 o 
   6   1   4     3007.09     3131.96    158.74 o 
   7   1   4      908.61     1083.37    110.79 o 
   8   1   4     1619.20     2096.88    275.13 o 
   9   1   4      569.87      452.06    189.33 o 
  -9   2   4      103.10      -13.76    107.16 o 
  -8   2   4      309.55      570.48    157.00 o 
  -7   2   4      447.72      247.85    115.66 o 
  -6   2   4      827.71      878.57    102.59 o 
  -5   2   4        1.86      -20.78     42.66 o 
  -4   2   4      401.55      514.97     45.36 o 
  -3   2   4     1803.94     1772.85    108.63 o 
  -2   2   4      147.91      183.10     21.31 o 
  -1   2   4       82.53       37.81     19.86 o 
   0   2   4     9100.52     9104.82    215.20 o 
   1   2   4      385.45      424.62     53.21 o 
   2   2   4    57343.33    57008.36   2138.96 o 
   3   2   4     2586.86     2784.12    186.12 o 
   4   2   4     6138.75     5833.43    199.92 o 
   5   2   4        7.48       17.85     44.60 o 
   6   2   4     1506.00     1398.44    110.88 o 
   7   2   4       98.06      111.48     67.39 o 
   8   2   4       20.72       32.34    117.49 o 
   9   2   4      712.17      842.21    208.16 o 
  -9   3   4      296.36      150.06    111.72 o 
  -8   3   4      248.49      272.52    106.06 o 
  -7   3   4     2321.81     2349.42    244.73 o 
  -6   3   4     2396.03     2635.62    203.29 o 
  -5   3   4     2697.41     2930.20    125.12 o 
  -4   3   4     1567.02     1716.03     84.59 o 
  -3   3   4     5468.25     5340.61    254.51 o 
  -2   3   4      575.63      515.73     24.69 o 
  -1   3   4    21282.87    21045.91    570.55 o 
   0   3   4     1933.51     2017.62     73.50 o 
   1   3   4      503.02      501.51     34.31 o 
   2   3   4      179.27       73.12     53.65 o 
   3   3   4      219.79      132.74     62.38 o 
   4   3   4     4306.23     4289.30    262.82 o 
   5   3   4     1829.49     1583.43    142.99 o 
   6   3   4     3855.54     3710.01    256.02 o 
   7   3   4     3386.45     3371.80    369.61 o 
   8   3   4     4105.10     4277.64    363.87 o 
   9   3   4      509.38      771.75    197.87 o 
  -9   4   4       26.17       97.35    107.33 o 
  -8   4   4        2.01       92.74     90.64 o 
  -7   4   4      451.19      321.06    129.62 o 
  -6   4   4       21.29      -32.56     46.64 o 
  -5   4   4     1106.81     1314.82    244.62 o 
  -4   4   4     4773.23     5145.39    395.39 o 
  -3   4   4     3171.07     3257.45    104.81 o 
  -2   4   4      344.02      571.88     95.63 o 
  -1   4   4      670.06      701.68     26.71 o 
   0   4   4    16199.42    15775.98    349.41 o 
   1   4   4      903.17      991.39     51.00 o 
   2   4   4     8393.43     8139.21    262.27 o 
   3   4   4     4208.41     4091.11    169.64 o 
   4   4   4     5581.29     5534.52    307.10 o 
   5   4   4       22.27       26.55     74.13 o 
   6   4   4      477.20      488.26     79.92 o 
   7   4   4     1589.17     1509.58    127.53 o 
   8   4   4      399.84      462.90    158.56 o 
   9   4   4      331.85      116.37    214.96 o 
  -9   5   4      107.34      -56.03    188.69 o 
  -8   5   4       30.25       58.79     93.43 o 
  -7   5   4     1919.15     2252.07    272.61 o 
  -6   5   4     1874.06     1864.53    159.42 o 
  -5   5   4     2150.03     1946.41    149.16 o 
  -4   5   4     1989.34     2072.94    140.56 o 
  -3   5   4      732.07      672.39    105.28 o 
  -2   5   4     5670.63     5797.83    214.13 o 
  -1   5   4     2341.34     2292.70     62.29 o 
   0   5   4     5038.94     4720.19    112.03 o 
   1   5   4     2868.47     2905.34     96.22 o 
   2   5   4       21.94       50.08     32.50 o 
   3   5   4      396.22      502.54     65.54 o 
   4   5   4     7792.08     7823.81    284.16 o 
   5   5   4     1279.71     1514.96    125.39 o 
   6   5   4     3799.73     3757.70    321.98 o 
   7   5   4     2414.51     2405.91    301.36 o 
   8   5   4     2002.05     2126.75    191.43 o 
   9   5   4      299.82      419.30    120.44 o 
  -9   6   4        8.99       19.26     99.74 o 
  -8   6   4      162.23      147.08    100.02 o 
  -7   6   4        3.43       -2.88     72.58 o 
  -6   6   4      230.38      254.52     88.08 o 
  -5   6   4      436.73      363.14     86.02 o 
  -4   6   4     3062.34     3286.90    181.98 o 
  -3   6   4       74.96       56.67     21.91 o 
  -2   6   4      278.33      246.60     63.37 o 
  -1   6   4       34.49       26.42     17.42 o 
   0   6   4        0.67      -22.46     18.93 o 
   1   6   4        3.88       17.82     31.04 o 
   2   6   4      997.33      971.14    175.28 o 
   3   6   4     7904.66     7563.41    263.60 o 
   4   6   4     8373.53     8157.13    293.81 o 
   5   6   4     1037.27     1027.68    108.43 o 
   6   6   4     1259.87     1300.62    131.04 o 
   7   6   4      415.48      289.09     72.99 o 
   8   6   4      486.92      433.22    111.81 o 
   9   6   4       32.08       51.37    104.25 o 
  -8   7   4       74.61       49.14     73.94 o 
  -7   7   4      380.99      406.65    178.63 o 
  -6   7   4     2770.18     2779.90    193.86 o 
  -5   7   4    11204.98    11634.22    415.19 o 
  -4   7   4     5043.26     5137.39    245.41 o 
  -3   7   4     1876.94     2090.62     85.98 o 
  -2   7   4    12313.56    13069.83    315.56 o 
  -1   7   4     1495.21     1491.26     57.64 o 
   0   7   4      565.86      568.83     46.94 o 
   1   7   4       19.68      -11.06     32.92 o 
   2   7   4      150.47      201.62     40.34 o 
   3   7   4       27.79       69.51     42.27 o 
   4   7   4     1380.95     1306.84     92.22 o 
   5   7   4       30.69        7.68     52.78 o 
   6   7   4      206.95      145.33     64.99 o 
   7   7   4     2113.37     2393.00    155.56 o 
   8   7   4      945.14     1049.35    149.41 o 
   9   7   4      469.53      779.00    239.12 o 
  -8   8   4       96.47       21.94    110.14 o 
  -7   8   4        6.36      -96.68     72.06 o 
  -6   8   4      558.71      546.34    109.66 o 
  -5   8   4     1041.35     1030.09    370.30 o 
  -4   8   4     3814.69     4025.05    138.85 o 
  -3   8   4     1522.86     1741.42     83.07 o 
  -2   8   4     1198.44     1248.65     76.25 o 
  -1   8   4      897.94      967.16     53.15 o 
   0   8   4        4.10        0.86     23.34 o 
   1   8   4       64.91       83.15     37.01 o 
   2   8   4      421.94      468.88     51.05 o 
   3   8   4     7249.84     7675.46    271.65 o 
   4   8   4     4075.51     4384.56    163.72 o 
   5   8   4      100.67       88.05     50.50 o 
   6   8   4       86.33      217.70     65.41 o 
   7   8   4      206.49      223.07     76.68 o 
   8   8   4      168.70      161.86    155.53 o 
  -8   9   4       91.03        0.72     73.38 o 
  -7   9   4       10.85       76.38     87.63 o 
  -6   9   4     4052.18     4479.81    254.79 o 
  -5   9   4     8728.47     9371.21    366.55 o 
  -4   9   4     2530.16     2438.99    110.08 o 
  -3   9   4      880.00      917.93     86.11 o 
  -2   9   4     3102.33     3299.38    121.73 o 
  -1   9   4       77.13       87.14     29.03 o 
   0   9   4       36.02        6.14     27.94 o 
   1   9   4     2981.31     2916.82    141.17 o 
   2   9   4     2079.27     1869.37    153.29 o 
   3   9   4       67.98       83.64     40.11 o 
   4   9   4      258.38      239.40     54.09 o 
   5   9   4        9.06       32.84     51.67 o 
   6   9   4       96.65      195.96     68.77 o 
   7   9   4      121.03      206.68    102.84 o 
   8   9   4        2.59       -5.59     76.28 o 
  -8  10   4       33.77       24.00     79.11 o 
  -7  10   4        4.34      -93.79     80.89 o 
  -6  10   4      150.64      208.22     97.66 o 
  -5  10   4       90.20       85.29    104.82 o 
  -4  10   4     1397.44     1542.94    138.10 o 
  -3  10   4     1115.92     1114.11     94.68 o 
  -2  10   4     3328.75     3233.94    198.08 o 
  -1  10   4        0.56       -8.33     26.92 o 
   0  10   4      225.23      189.98     42.53 o 
   1  10   4      489.98      616.19     81.70 o 
   2  10   4      231.40      112.37     55.74 o 
   3  10   4     3241.42     2878.28    126.23 o 
   4  10   4     3775.56     3551.63    304.04 o 
   5  10   4     1327.49     1418.91    235.99 o 
   6  10   4      221.27      293.33    101.49 o 
   7  10   4        0.58      -95.86     70.43 o 
   8  10   4      281.96      290.80    144.82 o 
  -8  11   4      113.47        0.04    182.63 o 
  -7  11   4      127.65      110.34     94.91 o 
  -6  11   4     3086.10     3162.57    223.84 o 
  -5  11   4      300.12      351.65     99.51 o 
  -4  11   4     1742.31     1938.43    163.37 o 
  -3  11   4      228.70      252.24     61.21 o 
  -2  11   4        6.87        1.78     30.85 o 
  -1  11   4        1.15       13.04     33.86 o 
   0  11   4      916.88     1022.70     79.13 o 
   1  11   4       70.91       -8.22     42.76 o 
   2  11   4     1155.57     1041.82    112.40 o 
   3  11   4      637.81      828.34     78.21 o 
   4  11   4      398.45      357.98     91.55 o 
   5  11   4      322.35      322.15     92.85 o 
   6  11   4      326.27      261.76    163.56 o 
   7  11   4      225.46       98.37     97.06 o 
   8  11   4        1.30      -82.13     93.92 o 
  -7  12   4      168.32       90.79     83.96 o 
  -6  12   4      102.61       71.21     86.89 o 
  -5  12   4      269.69      200.16    171.19 o 
  -4  12   4       16.69      -84.65     56.44 o 
  -3  12   4     1572.49     1643.40    116.96 o 
  -2  12   4       41.04       18.55     35.69 o 
  -1  12   4      747.31      794.44     75.50 o 
   0  12   4     2741.80     2750.40    290.93 o 
   1  12   4     3650.06     3761.82    187.98 o 
   2  12   4      490.71      504.54     93.74 o 
   3  12   4     1512.15     1507.56    145.47 o 
   4  12   4     1766.99     1951.10    175.81 o 
   5  12   4     1629.45     1881.36    299.11 o 
   6  12   4        3.57       24.93     82.90 o 
   7  12   4       93.15      -55.71     93.10 o 
  -7  13   4       32.38       19.75     84.69 o 
  -6  13   4     1693.77     1487.01    180.62 o 
  -5  13   4      732.95      799.33    136.65 o 
  -4  13   4     2201.15     1827.78    174.62 o 
  -3  13   4        7.33      -17.89     46.16 o 
  -2  13   4      169.03       96.41     48.30 o 
  -1  13   4      166.94      156.92     66.51 o 
   0  13   4      104.24       75.96     57.92 o 
   1  13   4     1294.83     1303.06    158.69 o 
   2  13   4      778.54      871.43    117.81 o 
   3  13   4      527.61      385.84     94.07 o 
   4  13   4      206.10      229.10     88.00 o 
   5  13   4      646.55      442.31    110.44 o 
   6  13   4      446.42      464.92    119.76 o 
   7  13   4       16.92      137.12    101.84 o 
  -7  14   4      276.38      289.86    106.04 o 
  -6  14   4       88.16       65.27    128.70 o 
  -5  14   4       21.39      116.33     87.56 o 
  -4  14   4      768.75      679.94    128.08 o 
  -3  14   4      651.51      691.01     86.37 o 
  -2  14   4     1084.36     1127.43    102.49 o 
  -1  14   4      214.86      186.56     58.12 o 
   0  14   4     4370.59     3976.73    200.85 o 
   1  14   4      373.82      191.20     94.30 o 
   2  14   4      814.39      803.74    229.66 o 
   3  14   4      111.97      152.58     88.60 o 
   4  14   4      488.71      349.79    106.73 o 
   5  14   4      682.83      707.08    130.19 o 
   6  14   4       96.69       78.36     92.95 o 
   7  14   4       74.84       10.50     99.27 o 
  -6  15   4      277.71      209.46     95.49 o 
  -5  15   4     2032.02     2137.18    206.40 o 
  -4  15   4     1112.79     1155.30    248.81 o 
  -3  15   4        1.22      -95.06    175.78 o 
  -2  15   4     3245.86     3307.63    191.89 o 
  -1  15   4      364.27      326.06     82.59 o 
   0  15   4      527.57      706.98    109.94 o 
   1  15   4      964.51      794.12    168.11 o 
   2  15   4      225.10      260.64     95.17 o 
   3  15   4      120.73        9.79     74.22 o 
   4  15   4      583.02      703.70    207.20 o 
   5  15   4     1048.94      775.93    139.94 o 
   6  15   4        4.60       29.67     92.35 o 
  -6  16   4        1.85      167.04    100.14 o 
  -5  16   4      216.70      256.13    262.50 o 
  -4  16   4       31.01      -31.72     82.08 o 
  -3  16   4      703.38      677.80    223.55 o 
  -2  16   4       58.68      -38.56    121.25 o 
  -1  16   4     1719.25     1726.17    150.76 o 
   0  16   4     1731.45     2083.70    168.71 o 
   1  16   4     3983.18     4008.20    240.10 o 
   2  16   4      397.58      316.28    132.28 o 
   3  16   4     1401.60     1700.44    182.16 o 
   4  16   4     2259.52     2294.93    216.46 o 
   5  16   4     1765.43     1620.82    474.06 o 
  -5  17   4       76.30       -0.99     84.67 o 
  -4  17   4      544.79      235.58    113.02 o 
  -3  17   4      110.00      231.66    111.88 o 
  -2  17   4       54.15       12.83     81.87 o 
  -1  17   4       22.92       41.54     73.69 o 
   0  17   4       53.60       30.19     74.76 o 
   1  17   4       27.91      -28.63     74.07 o 
   2  17   4      399.23      437.47    114.44 o 
   3  17   4      348.47      205.87     98.31 o 
   4  17   4      571.93      712.53    148.48 o 
   5  17   4      195.99       75.65    111.85 o 
  -4  18   4       89.07      -33.10     87.61 o 
  -3  18   4       65.72      180.24    178.12 o 
  -2  18   4      255.83      251.52    104.98 o 
  -1  18   4       21.72       70.85    124.75 o 
   0  18   4     1425.11     1769.71    177.06 o 
   1  18   4     2935.38     2912.03    650.58 o 
   2  18   4     1592.31     1507.44    181.13 o 
   3  18   4       41.21      102.28    102.98 o 
   4  18   4      169.16      383.36    132.36 o 
  -3  19   4      106.72       49.33    189.24 o 
  -2  19   4      357.40      367.73    204.76 o 
  -1  19   4      660.53      780.49    135.01 o 
   0  19   4      108.58       82.60    117.54 o 
   1  19   4       90.83      -28.87    152.95 o 
   2  19   4       15.66       36.16     91.81 o 
   3  19   4       99.14       74.70    102.91 o 
  -2  20   4      140.42      319.78    195.67 o 
  -1  20   4        5.38      -91.63    101.56 o 
   0  20   4     1236.07     1164.76    343.25 o 
   1  20   4     1087.36     1166.67    176.83 o 
  -1 -16   5       30.08       11.52    105.86 o 
   0 -16   5        0.06      -70.55    116.39 o 
   1 -16   5        8.76      -16.99    134.12 o 
   2 -16   5       89.89       75.33    135.32 o 
  -2 -15   5      235.29      130.27    213.22 o 
  -1 -15   5      612.14      501.90    141.11 o 
   0 -15   5       53.70        6.89    122.09 o 
   1 -15   5      356.06      514.16    174.45 o 
   2 -15   5     1167.78     1096.03    231.04 o 
   3 -15   5      176.71      253.91    137.98 o 
   4 -15   5      381.02      277.77    126.96 o 
  -3 -14   5     1555.69     1632.79    197.11 o 
  -2 -14   5      451.56      293.42    139.86 o 
  -1 -14   5      366.35      272.07    105.38 o 
   0 -14   5      124.19      130.63    121.90 o 
   1 -14   5       73.27       -6.43    105.55 o 
   2 -14   5       76.49       53.19    106.93 o 
   3 -14   5      475.45      657.38    182.72 o 
   4 -14   5        4.24       60.00     91.36 o 
   5 -14   5      260.45      156.81    136.79 o 
  -4 -13   5      149.32       95.41    104.31 o 
  -3 -13   5      740.94      812.67    326.90 o 
  -2 -13   5      875.23      825.60    141.82 o 
  -1 -13   5      133.84      112.03     90.94 o 
   0 -13   5      116.73       66.88    109.23 o 
   1 -13   5      340.60      232.78    125.95 o 
   2 -13   5      168.13      109.87    119.33 o 
   3 -13   5      172.90       85.53    110.97 o 
   4 -13   5      572.36      503.16    119.99 o 
   5 -13   5      351.47      431.16    118.20 o 
   6 -13   5       14.48       65.87     96.13 o 
  -5 -12   5      774.89      833.79    153.40 o 
  -4 -12   5      706.42      627.85    131.99 o 
  -3 -12   5      417.99      335.94    110.06 o 
  -2 -12   5      682.76      425.81    255.15 o 
  -1 -12   5      249.54      197.16    150.66 o 
   0 -12   5     1981.69     2215.20    269.90 o 
   1 -12   5       43.37      -30.87     77.35 o 
   2 -12   5     2184.70     2367.24    272.74 o 
   3 -12   5     1386.24     1107.64    284.87 o 
   4 -12   5      413.55      352.92     81.67 o 
   5 -12   5      214.13      112.58    123.83 o 
   6 -12   5      249.50       -0.58     94.49 o 
  -5 -11   5      112.55       68.77     95.12 o 
  -4 -11   5       30.49      -36.36     72.65 o 
  -3 -11   5      216.03      187.76     87.85 o 
  -2 -11   5      106.13      134.48     86.15 o 
  -1 -11   5      698.46      604.57    112.88 o 
   0 -11   5      147.65      133.86     78.96 o 
   1 -11   5       11.78      -31.23     87.82 o 
   2 -11   5      480.04      429.89    147.07 o 
   3 -11   5     1157.31     1211.14    134.44 o 
   4 -11   5      582.93      545.54     86.86 o 
   5 -11   5        3.02       -9.86     60.30 o 
   6 -11   5      285.36      306.58    107.27 o 
   7 -11   5       12.88      -57.97     92.92 o 
  -6 -10   5      703.03      938.37    184.65 o 
  -5 -10   5      883.54      821.82    144.90 o 
  -4 -10   5      119.25      -16.15     77.90 o 
  -3 -10   5      346.45      365.17     97.11 o 
  -2 -10   5      746.10      969.97    161.54 o 
  -1 -10   5      630.45      725.88    114.35 o 
   0 -10   5       85.49       71.36     92.51 o 
   1 -10   5        9.73      -82.68     75.24 o 
   2 -10   5      444.34      377.38     80.65 o 
   3 -10   5     3833.44     3842.28    211.16 o 
   4 -10   5     1371.65     1549.04    118.25 o 
   5 -10   5      775.67      701.57    140.93 o 
   6 -10   5      333.57      320.53    107.40 o 
   7 -10   5      846.32      651.91    368.05 o 
  -6  -9   5       88.72      -41.58     82.87 o 
  -5  -9   5      300.60      409.15    113.23 o 
  -4  -9   5       37.23      -20.11     65.89 o 
  -3  -9   5      524.58      657.06    189.56 o 
  -2  -9   5      262.29      362.64    108.54 o 
  -1  -9   5      362.23      305.46     83.68 o 
   0  -9   5     7753.60     7912.38    319.45 o 
   1  -9   5     4563.62     4903.62    210.84 o 
   2  -9   5     3645.46     3428.55    181.70 o 
   3  -9   5     3273.91     3494.93    195.74 o 
   4  -9   5      980.08      926.23    124.42 o 
   5  -9   5      221.69      293.61     71.84 o 
   6  -9   5      143.66       57.60    168.25 o 
   7  -9   5       34.17      174.17    161.59 o 
   8  -9   5       67.19     -114.28    137.52 o 
  -7  -8   5       21.41      -14.80     79.97 o 
  -6  -8   5     2137.10     2119.63    197.75 o 
  -5  -8   5      256.65      231.98     90.70 o 
  -4  -8   5      137.43      167.02     81.71 o 
  -3  -8   5      124.39       44.79    115.66 o 
  -2  -8   5      378.82      529.37    154.24 o 
  -1  -8   5      112.85      129.95     62.80 o 
   0  -8   5      481.72      524.48     58.63 o 
   1  -8   5       38.52       42.56     46.41 o 
   2  -8   5      783.91      847.56    140.92 o 
   3  -8   5      540.60      478.95    176.24 o 
   4  -8   5     3236.23     3307.81    160.22 o 
   5  -8   5      179.70      212.19     85.67 o 
   6  -8   5       34.35      -83.04    105.37 o 
   7  -8   5      436.81      790.49    225.53 o 
   8  -8   5       24.52     -163.61    141.01 o 
  -7  -7   5       49.81       23.85     74.60 o 
  -6  -7   5      360.16      163.50    110.74 o 
  -5  -7   5      504.12      517.85    105.32 o 
  -4  -7   5       31.86      -21.81     65.09 o 
  -3  -7   5       41.94       72.96     63.73 o 
  -2  -7   5      200.05      172.91     63.99 o 
  -1  -7   5     4558.30     4253.94    202.80 o 
   0  -7   5     5641.41     6219.98    358.96 o 
   1  -7   5     6600.82     6551.72    245.30 o 
   2  -7   5     9945.38     9536.61    332.12 o 
   3  -7   5     5978.61     5390.75    233.53 o 
   4  -7   5     1125.72     1160.96    112.86 o 
   5  -7   5      986.68     1032.86    129.44 o 
   6  -7   5     1150.41      965.12    214.50 o 
   7  -7   5      189.47      116.21    135.77 o 
   8  -7   5       64.53       18.01    148.82 o 
  -7  -6   5       19.58       77.55     81.68 o 
  -6  -6   5      406.98      477.74     89.24 o 
  -5  -6   5        7.96       40.11     71.81 o 
  -4  -6   5     1535.59     1162.03    143.58 o 
  -3  -6   5      967.81     1174.21    157.55 o 
  -2  -6   5       59.83       -9.61     44.59 o 
  -1  -6   5        9.97      -24.74     39.28 o 
   0  -6   5      333.12      313.02     69.56 o 
   1  -6   5     1321.42     1478.53    212.80 o 
   2  -6   5     1040.55     1045.50     96.80 o 
   3  -6   5     6072.15     5411.88    332.91 o 
   4  -6   5     5627.68     5551.83    233.16 o 
   5  -6   5     1586.45     1698.57    101.52 o 
   6  -6   5      752.71      849.74    202.28 o 
   7  -6   5      186.93      162.69    139.91 o 
   8  -6   5      800.06     1280.76    256.21 o 
  -8  -5   5      140.84      172.76     89.76 o 
  -7  -5   5      375.42      420.65     95.43 o 
  -6  -5   5        5.78      -46.74     57.45 o 
  -5  -5   5     1363.46     1411.95    199.25 o 
  -4  -5   5       79.64      -57.56     44.86 o 
  -3  -5   5      211.62      125.07     60.22 o 
  -2  -5   5       53.57      102.38     50.15 o 
  -1  -5   5     9393.09     9121.37    513.89 o 
   0  -5   5     8645.52     8915.55    270.65 o 
   1  -5   5    15219.05    15320.26    458.76 o 
   2  -5   5     8786.74     8231.08    287.50 o 
   3  -5   5     9315.79     8914.74    457.57 o 
   4  -5   5     3504.66     3389.63    167.36 o 
   5  -5   5     1690.02     1751.92     97.70 o 
   6  -5   5      183.97      -91.59    120.62 o 
   7  -5   5        5.25       79.74    119.42 o 
   8  -5   5      241.08      182.63    164.44 o 
   9  -5   5        0.91      203.20    172.24 o 
  -8  -4   5        3.06       -4.32    139.17 o 
  -7  -4   5       66.77       70.54     71.73 o 
  -6  -4   5       19.66       17.16     66.38 o 
  -5  -4   5      123.14      153.11     56.43 o 
  -4  -4   5      838.33      428.63    413.39 o 
  -3  -4   5     2127.77     2251.56    140.62 o 
  -2  -4   5     3538.84     3494.80    163.02 o 
  -1  -4   5      185.74      223.96    106.70 o 
   0  -4   5      626.60      872.06    105.46 o 
   1  -4   5    16735.48    15771.64    497.95 o 
   2  -4   5       24.25       53.56     60.72 o 
   3  -4   5      294.45      289.74     91.22 o 
   4  -4   5     4506.35     4331.03    167.25 o 
   5  -4   5      481.55      657.21     92.86 o 
   6  -4   5       59.60      111.06    110.79 o 
   7  -4   5      106.97      235.35    146.34 o 
   8  -4   5       79.72      379.03    187.13 o 
   9  -4   5      156.40       66.69    169.95 o 
  -8  -3   5      342.01      155.62    145.33 o 
  -7  -3   5      343.30      309.50     81.92 o 
  -6  -3   5      119.63       43.35     48.38 o 
  -5  -3   5      860.90      804.06    113.33 o 
  -4  -3   5      391.17      333.55     59.50 o 
  -3  -3   5      424.86      621.83    112.62 o 
  -2  -3   5      687.34      636.74     73.97 o 
  -1  -3   5     6280.01     5950.41    216.76 o 
   0  -3   5    20061.47    20477.64    573.87 o 
   1  -3   5    12584.01    12299.13    373.41 o 
   2  -3   5    14148.57    14712.17    631.93 o 
   3  -3   5     2386.64     2438.66    117.14 o 
   4  -3   5     3539.75     3469.58    116.44 o 
   5  -3   5      645.37      685.11     75.37 o 
   6  -3   5       94.56      -54.20    108.22 o 
   7  -3   5        0.92      -51.35    107.30 o 
   8  -3   5      646.82      351.38    180.42 o 
   9  -3   5       17.64      -79.28    149.00 o 
  -8  -2   5      543.44      392.90    151.94 o 
  -7  -2   5     1335.21     1391.33    124.04 o 
  -6  -2   5     1563.09     1780.96    197.30 o 
  -5  -2   5      443.83      362.24     73.64 o 
  -4  -2   5      267.28      277.79     76.91 o 
  -3  -2   5     6914.53     6932.00    245.12 o 
  -2  -2   5    13883.12    13797.57    576.90 o 
  -1  -2   5       14.94      -17.47     29.72 o 
   0  -2   5      628.28      664.09     60.82 o 
   1  -2   5      523.87      597.76     84.97 o 
   2  -2   5      847.47      823.65    107.85 o 
   3  -2   5        2.53       -9.13     29.26 o 
   4  -2   5      380.30      302.24     35.05 o 
   5  -2   5      206.43      140.59     36.01 o 
   6  -2   5      547.09      507.73    165.35 o 
   7  -2   5     1472.33     1811.46    254.00 o 
   8  -2   5        2.96      -13.14    126.04 o 
   9  -2   5       61.85       72.30    150.93 o 
  -8  -1   5      181.46       93.49     95.88 o 
  -7  -1   5      347.25      336.34     67.04 o 
  -6  -1   5     1719.78     1709.86    114.91 o 
  -5  -1   5       85.71       81.81     47.44 o 
  -4  -1   5       28.42       22.88     34.57 o 
  -3  -1   5      297.21      362.99     47.91 o 
  -2  -1   5     2174.73     2177.65     89.48 o 
   0  -1   5     1455.17     1647.40     88.97 o 
   1  -1   5     9318.96     9147.43    408.79 o 
   2  -1   5     9056.47     9141.73    425.42 o 
   3  -1   5      708.31      780.80     51.38 o 
   4  -1   5     2313.06     2355.51     96.58 o 
   5  -1   5      130.45      101.84     42.84 o 
   6  -1   5      184.30      205.55     62.27 o 
   7  -1   5        0.48      108.03    129.44 o 
   8  -1   5      183.35      194.75    157.64 o 
   9  -1   5      422.16      379.21    187.31 o 
  -8   0   5      242.87      238.38    108.73 o 
  -7   0   5       35.98      -51.63     90.03 o 
  -6   0   5       11.09      -11.78     44.26 o 
  -5   0   5      987.09      935.61     83.91 o 
  -4   0   5      118.63       72.39     93.69 o 
  -3   0   5     3438.90     3111.26    110.59 o 
  -2   0   5     3520.71     3215.56    106.25 o 
  -1   0   5      148.33      170.38     48.92 o 
   0   0   5      369.31      355.94     58.52 o 
   1   0   5     1087.75     1168.78    110.97 o 
   2   0   5      248.55      183.45     67.89 o 
   3   0   5     2311.84     2218.42    171.69 o 
   4   0   5     4559.64     4250.33    152.96 o 
   5   0   5     2009.67     2176.19    239.81 o 
   6   0   5      348.52      429.34     71.68 o 
   7   0   5      709.19      632.94    176.29 o 
   8   0   5       79.79      161.31    137.61 o 
   9   0   5     1105.26      910.19    234.07 o 
  -8   1   5      277.83      293.31    104.92 o 
  -7   1   5       46.98      112.72    108.95 o 
  -6   1   5       32.09        9.18     46.46 o 
  -5   1   5       28.69       47.02     38.04 o 
  -4   1   5      160.37      132.60     38.72 o 
  -3   1   5      319.09      302.57     39.28 o 
  -2   1   5     5696.14     5237.00    181.27 o 
  -1   1   5     1536.30     1375.51     92.83 o 
   0   1   5     1473.03     1314.08     72.63 o 
   1   1   5     9617.99     9055.41    260.71 o 
   2   1   5     1529.11     1413.69    127.69 o 
   3   1   5       74.75       64.21     57.87 o 
   4   1   5       15.60       19.21     27.48 o 
   5   1   5      619.73      727.98     80.43 o 
   6   1   5       26.68       15.77     47.91 o 
   7   1   5        6.96      -88.01     97.01 o 
   8   1   5      216.25      240.04    150.93 o 
   9   1   5       11.61      127.69    152.31 o 
  -8   2   5      207.90      241.43    104.67 o 
  -7   2   5       63.58       52.64    108.22 o 
  -6   2   5      450.74      521.13     84.02 o 
  -5   2   5       18.47      -14.58     34.89 o 
  -4   2   5     1042.11     1137.27     82.30 o 
  -3   2   5     1251.80     1188.49     88.14 o 
  -2   2   5     7198.43     7023.93    154.46 o 
  -1   2   5       20.22       26.41     23.53 o 
   0   2   5       64.04      104.68     33.60 o 
   1   2   5     5065.05     5358.33    135.66 o 
   2   2   5     7062.12     7775.91    225.19 o 
   3   2   5     1649.36     1729.98     72.62 o 
   4   2   5       39.95       29.97     41.43 o 
   5   2   5      331.38      297.91     53.12 o 
   6   2   5     3249.06     3464.07    165.93 o 
   7   2   5     3353.48     3313.16    301.68 o 
   8   2   5     3733.31     3781.39    349.91 o 
   9   2   5      921.13      792.05    215.60 o 
  -9   3   5      362.48      418.10    128.86 o 
  -8   3   5       38.21       50.51     91.66 o 
  -7   3   5      256.29      433.96    137.06 o 
  -6   3   5      291.24      350.18    125.39 o 
  -5   3   5       21.98       33.96     45.24 o 
  -4   3   5      107.95      144.62     31.05 o 
  -3   3   5     2053.82     2106.09     68.39 o 
  -2   3   5     9322.39     8822.64    217.21 o 
  -1   3   5     1360.25     1335.28     98.48 o 
   0   3   5     9117.60     8912.21    220.22 o 
   1   3   5    11226.94    10839.40    252.28 o 
   2   3   5     6656.14     7101.25    342.38 o 
   3   3   5      163.62      214.41     73.22 o 
   4   3   5      217.70      334.57     87.73 o 
   5   3   5     1516.22     1425.22     94.12 o 
   6   3   5       62.64      194.61    109.55 o 
   7   3   5      525.62      435.80    143.12 o 
   8   3   5      497.63      576.81    168.20 o 
   9   3   5       74.16       93.15    136.42 o 
  -8   4   5     1640.03     1866.54    270.03 o 
  -7   4   5      432.39      613.19    155.43 o 
  -6   4   5     1331.61     1241.45    141.93 o 
  -5   4   5      724.45      838.24     71.06 o 
  -4   4   5     1479.98     1541.43     77.16 o 
  -3   4   5     4179.49     4308.06    127.27 o 
  -2   4   5     1304.38     1260.72     94.33 o 
  -1   4   5    10723.21    10582.39    322.25 o 
   0   4   5     2211.09     2334.78     93.21 o 
   1   4   5     5319.08     5175.97    140.55 o 
   2   4   5     3706.15     3746.94    216.89 o 
   3   4   5      991.31     1092.54    124.11 o 
   4   4   5      670.10      719.94    114.00 o 
   5   4   5      453.80      566.06    117.59 o 
   6   4   5     1200.76     1216.54    101.99 o 
   7   4   5     1254.68     1282.51    202.47 o 
   8   4   5     4641.43     5434.11    399.79 o 
   9   4   5      348.07      462.63    172.43 o 
  -8   5   5       83.27       76.53     98.34 o 
  -7   5   5        4.42       43.11     74.96 o 
  -6   5   5      259.97      333.43     95.27 o 
  -5   5   5        1.09       34.15     37.32 o 
  -4   5   5       74.90       43.52     29.36 o 
  -3   5   5      805.71      784.98    202.65 o 
  -2   5   5    13587.37    13838.59    422.11 o 
  -1   5   5     1690.59     1566.75     62.15 o 
   0   5   5    10159.42     9740.10    296.46 o 
   1   5   5      798.33      704.59     48.90 o 
   2   5   5      637.43      667.10     81.39 o 
   3   5   5      135.26       94.50     92.78 o 
   4   5   5      524.76      531.62    105.18 o 
   5   5   5     1505.03     1329.36    161.77 o 
   6   5   5       85.55       57.79     57.91 o 
   7   5   5     2165.78     2261.23    260.39 o 
   8   5   5       34.38      -61.00    106.93 o 
   9   5   5        0.80      -35.51     93.62 o 
  -8   6   5       28.37       64.48     88.19 o 
  -7   6   5     2356.71     2285.60    652.46 o 
  -6   6   5     2044.38     2257.52    419.45 o 
  -5   6   5     3878.57     4384.42    219.60 o 
  -4   6   5     2842.48     2825.26    295.53 o 
  -3   6   5      382.55      410.09    113.04 o 
  -2   6   5     6899.67     6881.67    251.42 o 
  -1   6   5     5243.68     4886.51    145.35 o 
   0   6   5      520.51      536.77     37.85 o 
   1   6   5     8207.80     8427.09    216.55 o 
   2   6   5       88.92       86.64     38.29 o 
   3   6   5      647.44      722.18     77.70 o 
   4   6   5       29.39       20.49     47.74 o 
   5   6   5      365.78      297.62     76.58 o 
   6   6   5      228.11      232.69    111.98 o 
   7   6   5     1131.13     1322.83    151.21 o 
   8   6   5     3236.88     4174.84    346.69 o 
   9   6   5      101.13      164.86    192.82 o 
  -8   7   5       34.22       -9.49     76.70 o 
  -7   7   5       32.99       76.96    131.50 o 
  -6   7   5      109.30       45.93     68.68 o 
  -5   7   5      153.17       65.35     68.79 o 
  -4   7   5        1.27      -58.68     46.67 o 
  -3   7   5     2890.68     2951.71    167.97 o 
  -2   7   5      476.47      506.37     71.44 o 
  -1   7   5    15593.49    15071.64    300.16 o 
   0   7   5     6338.26     6303.15    150.04 o 
   1   7   5     5042.25     4948.77    129.81 o 
   2   7   5      995.38      990.84     81.40 o 
   3   7   5     1288.56     1373.05    102.12 o 
   4   7   5     1238.06     1398.70    176.70 o 
   5   7   5       34.84      129.17     67.66 o 
   6   7   5      308.62      324.42     89.51 o 
   7   7   5      774.78     1126.41    284.04 o 
   8   7   5      226.38      479.81    120.69 o 
   9   7   5        4.10      167.47    179.69 o 
  -8   8   5        6.28       44.36     74.67 o 
  -7   8   5      118.72      126.81     87.00 o 
  -6   8   5     2902.00     2902.36    259.74 o 
  -5   8   5     7403.29     8057.37    480.17 o 
  -4   8   5     2754.74     2841.64    105.59 o 
  -3   8   5     3015.28     3193.35    109.36 o 
  -2   8   5      806.40      620.62     48.52 o 
  -1   8   5     5747.70     5316.99    133.15 o 
   0   8   5     1986.62     2152.37     92.90 o 
   1   8   5      110.23      133.42     37.37 o 
   2   8   5      555.76      486.42     54.33 o 
   3   8   5      148.45      145.48     42.43 o 
   4   8   5      733.63      798.13     78.79 o 
   5   8   5        4.21       69.66     50.89 o 
   6   8   5      459.51      499.58     83.28 o 
   7   8   5     2866.59     3075.91    348.90 o 
   8   8   5     1255.97     1432.43    267.97 o 
   9   8   5      160.11        1.29    151.12 o 
  -8   9   5       71.66       59.37     86.75 o 
  -7   9   5        7.83       -4.92     81.92 o 
  -6   9   5       70.78       -4.55    145.24 o 
  -5   9   5      121.49       62.09     75.50 o 
  -4   9   5     1194.80     1322.08    134.40 o 
  -3   9   5      278.87      262.60    114.94 o 
  -2   9   5     2605.41     2594.94    106.47 o 
  -1   9   5     6652.44     6379.53    158.54 o 
   0   9   5     6688.59     7077.50    197.21 o 
   1   9   5     2520.39     2667.32    110.31 o 
   2   9   5      228.06      275.92     46.59 o 
   3   9   5     1486.91     1664.54    149.17 o 
   4   9   5      898.17      886.95    133.32 o 
   5   9   5      174.94      146.02     56.04 o 
   6   9   5        8.31      -23.24     56.45 o 
   7   9   5       61.78      -33.78     87.06 o 
   8   9   5       30.82      -71.65    119.24 o 
  -8  10   5      278.63      393.95    107.66 o 
  -7  10   5        3.58      -38.46    100.13 o 
  -6  10   5     2280.91     2569.98    205.42 o 
  -5  10   5    11046.30    11916.20    643.41 o 
  -4  10   5     5920.21     6159.99    277.79 o 
  -3  10   5      478.46      450.72     53.14 o 
  -2  10   5     4099.03     4111.11    119.97 o 
  -1  10   5     2033.20     2150.18    135.34 o 
   0  10   5      190.41      180.66     41.14 o 
   1  10   5      657.17      556.08     76.23 o 
   2  10   5     2079.90     2155.21    131.22 o 
   3  10   5      643.19      608.26    117.57 o 
   4  10   5     2184.25     2300.30    124.41 o 
   5  10   5      241.80      241.68     65.39 o 
   6  10   5      443.12      433.56    104.75 o 
   7  10   5      339.82      173.47    106.91 o 
   8  10   5      724.75      763.20    216.98 o 
  -8  11   5      358.85      423.22    123.36 o 
  -7  11   5      207.73      201.37    105.87 o 
  -6  11   5      413.86      324.49    108.17 o 
  -5  11   5       10.10       55.01     87.09 o 
  -4  11   5      697.59      517.34    215.56 o 
  -3  11   5       54.88       35.59     38.43 o 
  -2  11   5     2196.45     2395.98     94.02 o 
  -1  11   5      261.15      285.26     43.12 o 
   0  11   5      645.45      847.16     73.73 o 
   1  11   5      357.78      422.00     75.19 o 
   2  11   5      156.40      213.76     65.27 o 
   3  11   5      793.86      700.47     69.99 o 
   4  11   5      134.53      144.52     52.56 o 
   5  11   5       96.97       64.15     81.67 o 
   6  11   5      345.08      233.72     97.92 o 
   7  11   5        8.33       26.03     96.03 o 
   8  11   5        0.19       82.11    100.09 o 
  -7  12   5        6.20      -58.13     94.71 o 
  -6  12   5     1647.95     1481.71    266.18 o 
  -5  12   5     3963.75     3768.49    240.63 o 
  -4  12   5      257.08      205.76     83.72 o 
  -3  12   5     2573.42     2746.91    146.72 o 
  -2  12   5      235.16      274.87     54.08 o 
  -1  12   5     1094.78     1093.95     73.92 o 
   0  12   5     1447.87     1382.91     94.64 o 
   1  12   5      100.26      201.88     63.88 o 
   2  12   5      325.62      232.36     70.26 o 
   3  12   5      712.37      617.65    103.21 o 
   4  12   5     1642.01     1352.13    172.80 o 
   5  12   5      889.86      836.99    132.63 o 
   6  12   5      330.31      300.04    111.08 o 
   7  12   5      176.91       38.87     92.02 o 
  -7  13   5      412.81      460.81    145.97 o 
  -6  13   5      730.92      621.28    176.33 o 
  -5  13   5       89.83       61.19     83.40 o 
  -4  13   5      230.45      186.00     93.93 o 
  -3  13   5       74.79      124.71     57.45 o 
  -2  13   5      611.98      616.59     63.02 o 
  -1  13   5       42.85       45.65     41.44 o 
   0  13   5      559.41      374.08    123.69 o 
   1  13   5      503.51      422.93     82.13 o 
   2  13   5       91.50       52.37     66.29 o 
   3  13   5      838.65      622.75    176.47 o 
   4  13   5       71.38        5.97     73.13 o 
   5  13   5     1643.23     1604.03    179.80 o 
   6  13   5       34.39       81.93    136.42 o 
   7  13   5       92.04       18.23    100.40 o 
  -7  14   5      123.35       86.65    111.51 o 
  -6  14   5      582.62      333.01    119.08 o 
  -5  14   5     1364.34     1766.26    188.70 o 
  -4  14   5      796.92      888.94    227.55 o 
  -3  14   5      853.91      928.87    140.68 o 
  -2  14   5      396.34      403.27     60.82 o 
  -1  14   5       37.13       33.15     41.40 o 
   0  14   5     3522.31     3625.87    244.77 o 
   1  14   5      289.98      337.36     85.22 o 
   2  14   5      126.19       35.52    179.27 o 
   3  14   5      377.78      312.96     88.69 o 
   4  14   5     1507.81     1341.73    158.16 o 
   5  14   5      793.95      856.66    144.45 o 
   6  14   5      555.20      369.64    143.54 o 
   7  14   5      118.04       56.51    102.42 o 
  -6  15   5      264.00      419.90    135.00 o 
  -5  15   5      307.20      226.97    146.89 o 
  -4  15   5      289.33      240.58    103.99 o 
  -3  15   5      429.53      262.68    118.83 o 
  -2  15   5        1.05       -4.68     43.93 o 
  -1  15   5     1890.37     1983.42    114.56 o 
   0  15   5        0.98      -63.18     55.35 o 
   1  15   5     3786.92     3939.47    222.60 o 
   2  15   5     3855.91     4329.60    245.20 o 
   3  15   5     2392.88     2573.44    379.26 o 
   4  15   5     3979.56     4156.19    378.20 o 
   5  15   5      856.88     1003.55    338.29 o 
   6  15   5       10.79     -114.75     76.50 o 
  -6  16   5      296.98      193.30    124.68 o 
  -5  16   5     1469.76     1228.44    176.25 o 
  -4  16   5     2206.24     2634.01    448.07 o 
  -3  16   5      946.47     1002.68    153.27 o 
  -2  16   5      411.99      520.90     89.90 o 
  -1  16   5        2.11       51.33     56.79 o 
   0  16   5      847.49      813.17    118.58 o 
   1  16   5        1.21       -5.83     70.02 o 
   2  16   5      952.31      720.64    123.43 o 
   3  16   5        3.03       25.01     72.41 o 
   4  16   5     1051.54     1152.30    167.26 o 
   5  16   5     1983.25     1980.58    212.69 o 
   6  16   5      643.85      538.12    146.60 o 
  -5  17   5      111.21      226.49    114.56 o 
  -4  17   5       20.03      -32.07     94.38 o 
  -3  17   5       10.39      152.32    101.40 o 
  -2  17   5        5.09       53.84     91.07 o 
  -1  17   5      176.62      122.75     68.72 o 
   0  17   5      136.37      120.91     78.25 o 
   1  17   5     1764.70     1706.12    169.11 o 
   2  17   5      794.24      912.06    148.59 o 
   3  17   5     1470.41     1500.28    176.90 o 
   4  17   5      876.79      773.95    150.86 o 
   5  17   5     1761.49     1347.97    517.65 o 
  -4  18   5     1229.41     1426.60    196.25 o 
  -3  18   5       37.31      100.23    105.35 o 
  -2  18   5      181.57      127.05    149.37 o 
  -1  18   5       76.23      179.79     79.45 o 
   0  18   5      114.82      149.40     88.82 o 
   1  18   5      117.91       62.89     88.32 o 
   2  18   5        3.47       48.80     87.71 o 
   3  18   5      429.45      276.30    116.22 o 
   4  18   5       27.38       74.75    111.26 o 
  -3  19   5       71.47       -4.23    146.71 o 
  -2  19   5      283.10      227.82    172.43 o 
  -1  19   5        4.43       76.54    151.98 o 
   0  19   5      330.85      382.39    114.53 o 
   1  19   5      713.67      462.86    339.94 o 
   2  19   5     1098.75     1101.05    161.47 o 
   3  19   5      629.27      478.13    189.47 o 
  -2  20   5      289.59      273.75    231.13 o 
  -1  20   5      484.66      407.60    233.24 o 
   0  20   5      356.10      578.66    133.74 o 
   1  20   5       31.95       35.43     99.99 o 
   2  20   5       96.96       80.15    107.55 o 
  -1 -15   6       62.50     -138.44    124.38 o 
   0 -15   6       27.12       59.44    129.71 o 
   1 -15   6       16.91      109.96    140.46 o 
   2 -15   6      175.36      206.51    141.65 o 
   3 -15   6        3.44       31.88    134.30 o 
  -3 -14   6     1206.04     1339.96    233.70 o 
  -2 -14   6     2186.23     2290.75    230.82 o 
  -1 -14   6      574.47      279.52    114.30 o 
   0 -14   6      157.39       18.74    128.98 o 
   1 -14   6      577.26      561.01    173.35 o 
   2 -14   6       24.18      253.27    136.14 o 
   3 -14   6       25.02       -3.03    107.48 o 
   4 -14   6      302.13      498.64    176.10 o 
  -4 -13   6      258.37      214.74    115.79 o 
  -3 -13   6     2397.58     2406.87    232.37 o 
  -2 -13   6     1280.32     1114.70    169.96 o 
  -1 -13   6      631.02      437.71    189.74 o 
   0 -13   6      842.97      804.27    205.96 o 
   1 -13   6       11.46       17.82    106.19 o 
   2 -13   6      223.22      295.25    137.43 o 
   3 -13   6      495.94      384.63    153.60 o 
   4 -13   6        2.03        3.31    113.82 o 
   5 -13   6      731.54      815.08    141.86 o 
  -4 -12   6        5.15      -17.86     94.80 o 
  -3 -12   6      887.22      883.36    147.78 o 
  -2 -12   6     1452.06     1157.76    159.73 o 
  -1 -12   6      140.28      170.08     88.58 o 
   0 -12   6      489.78      455.37    156.63 o 
   1 -12   6     1795.83     1867.04    251.52 o 
   2 -12   6      208.92      293.87    133.75 o 
   3 -12   6        3.40      -52.73     88.56 o 
   4 -12   6     1423.08     1448.25    156.34 o 
   5 -12   6      912.48      987.62    149.75 o 
   6 -12   6       68.13       25.82     95.69 o 
  -5 -11   6      888.41      678.82    145.80 o 
  -4 -11   6     2097.78     2251.45    215.06 o 
  -3 -11   6      943.62     1011.43    153.11 o 
  -2 -11   6     1107.48      813.94    241.42 o 
  -1 -11   6      674.67      639.63    443.61 o 
   0 -11   6        0.13      -34.91     83.32 o 
   1 -11   6      190.86      209.45    125.67 o 
   2 -11   6     2390.48     2106.25    251.98 o 
   3 -11   6      659.36      752.92    118.25 o 
   4 -11   6     2235.37     2383.57    186.05 o 
   5 -11   6      106.69      165.94     97.16 o 
   6 -11   6      486.57      591.34    130.28 o 
  -5 -10   6       96.11      127.36    138.90 o 
  -4 -10   6       26.50      163.18     92.22 o 
  -3 -10   6      278.48      171.72    242.15 o 
  -2 -10   6        4.10      -61.24     57.38 o 
  -1 -10   6     1227.88     1336.81    153.91 o 
   0 -10   6      407.86      656.92    154.79 o 
   1 -10   6      380.85      211.75    113.82 o 
   2 -10   6       13.98      -26.44     57.32 o 
   3 -10   6      411.86      346.56     90.62 o 
   4 -10   6     1930.64     1848.44    162.23 o 
   5 -10   6      342.14      517.04    111.82 o 
   6 -10   6      138.07      176.02     98.08 o 
   7 -10   6        2.33       95.08     94.96 o 
  -6  -9   6       14.55       62.22    110.93 o 
  -5  -9   6      508.96      505.28    120.09 o 
  -4  -9   6      608.07      639.10    121.86 o 
  -3  -9   6       42.12       35.27     89.84 o 
  -2  -9   6      226.06      132.24     77.08 o 
  -1  -9   6      290.37      430.00     96.88 o 
   0  -9   6      420.30      487.15    135.68 o 
   1  -9   6      185.69      209.44     69.86 o 
   2  -9   6      165.52       49.80     72.43 o 
   3  -9   6      264.16      128.17     71.70 o 
   4  -9   6       85.40      157.14     94.85 o 
   5  -9   6      924.68      822.01    125.68 o 
   6  -9   6      326.41      357.36    121.72 o 
   7  -9   6     2054.08     2224.30    315.00 o 
  -6  -8   6      884.69      714.04    137.13 o 
  -5  -8   6       42.01        1.14     80.93 o 
  -4  -8   6      274.84      121.83     73.11 o 
  -3  -8   6      829.21      780.39    120.77 o 
  -2  -8   6      942.43     1114.51    130.49 o 
  -1  -8   6      319.01      287.56     84.29 o 
   0  -8   6     1834.40     1846.66    137.15 o 
   1  -8   6    10009.14    10025.03    361.90 o 
   2  -8   6     3673.82     3471.45    183.66 o 
   3  -8   6     4415.74     4433.89    219.37 o 
   4  -8   6     6460.58     5528.10    291.29 o 
   5  -8   6      387.87      277.97    140.96 o 
   6  -8   6     1806.41     2583.30    308.20 o 
   7  -8   6       67.16      -32.43    142.11 o 
   8  -8   6      219.78      211.47    183.08 o 
  -7  -7   6        9.03       39.96     71.06 o 
  -6  -7   6      973.21      827.95    116.25 o 
  -5  -7   6     1887.68     2121.19    282.02 o 
  -4  -7   6      921.14     1251.27    145.70 o 
  -3  -7   6       20.21       24.50     60.86 o 
  -2  -7   6      587.69      580.73    121.95 o 
  -1  -7   6      233.48      180.24    109.41 o 
   0  -7   6      775.19      753.24    107.71 o 
   1  -7   6      315.78      208.48    102.93 o 
   2  -7   6       79.74      -16.77     56.54 o 
   3  -7   6     1904.08     1573.50    130.16 o 
   4  -7   6     6237.06     5826.30    248.74 o 
   5  -7   6      379.67      456.75     90.24 o 
   6  -7   6     1604.91     1570.14    246.38 o 
   7  -7   6     1763.70     1484.06    266.96 o 
   8  -7   6      742.55      659.31    223.32 o 
  -7  -6   6      170.64      262.08     87.46 o 
  -6  -6   6      286.56      216.43    182.10 o 
  -5  -6   6      109.72       77.64     80.32 o 
  -4  -6   6      409.03      336.24     92.03 o 
  -3  -6   6     2178.15     2596.95    190.20 o 
  -2  -6   6       35.37       83.11     98.94 o 
  -1  -6   6       11.74      -20.73     46.67 o 
   0  -6   6     2650.26     2754.05    140.91 o 
   1  -6   6     3642.62     3640.78    167.29 o 
   2  -6   6     5009.28     4877.55    211.69 o 
   3  -6   6     2024.27     2127.69    226.81 o 
   4  -6   6      443.64      493.14     91.31 o 
   5  -6   6     2232.74     2482.45    344.72 o 
   6  -6   6     2222.57     2446.79    290.11 o 
   7  -6   6       84.14       48.04    146.25 o 
   8  -6   6       31.41       59.90    158.74 o 
  -7  -5   6      459.03      230.23    131.25 o 
  -6  -5   6     3328.47     3479.42    266.97 o 
  -5  -5   6     2369.04     1982.68    210.23 o 
  -4  -5   6      789.56      956.59    116.42 o 
  -3  -5   6      133.07      197.77    115.06 o 
  -2  -5   6      332.12      424.40     76.63 o 
  -1  -5   6     2233.24     2288.40    221.62 o 
   0  -5   6      165.98      133.59     45.64 o 
   1  -5   6      218.89      261.85     56.00 o 
   2  -5   6     2909.46     2796.77    150.43 o 
   3  -5   6     2738.56     2867.25    232.51 o 
   4  -5   6     3793.57     3899.59    234.57 o 
   5  -5   6     1411.73     1473.67    118.49 o 
   6  -5   6       87.03      -55.85    107.85 o 
   7  -5   6      674.34      768.72    203.75 o 
   8  -5   6      851.20      822.46    228.92 o 
   9  -5   6      184.65      110.14    159.02 o 
  -8  -4   6      304.95      157.82    167.65 o 
  -7  -4   6      307.59      239.20    119.35 o 
  -6  -4   6       36.81       22.50     57.67 o 
  -5  -4   6     3115.36     3165.66    163.01 o 
  -4  -4   6       86.47       84.91    118.32 o 
  -3  -4   6      441.76      466.11     80.37 o 
  -2  -4   6        0.17       20.50     46.83 o 
  -1  -4   6      235.32      202.09     74.91 o 
   0  -4   6      458.02      670.96    104.27 o 
   1  -4   6     6617.69     6244.17    277.24 o 
   2  -4   6     8558.51     8060.77    403.28 o 
   3  -4   6     7120.01     6087.35    347.34 o 
   4  -4   6     2113.83     2056.65    120.51 o 
   5  -4   6     4093.78     4190.44    188.82 o 
   6  -4   6     2412.01     2756.37    295.07 o 
   7  -4   6       15.77      -13.41    119.61 o 
   8  -4   6        1.68       25.35    135.96 o 
   9  -4   6      162.41      136.79    172.98 o 
  -8  -3   6     1290.69     1512.81    272.74 o 
  -7  -3   6      178.63      211.47     90.25 o 
  -6  -3   6      244.43      300.50    125.99 o 
  -5  -3   6       19.69       45.12     52.42 o 
  -4  -3   6      512.34      446.43     93.67 o 
  -3  -3   6       96.67       38.40     47.54 o 
  -2  -3   6      704.65      758.40     84.72 o 
  -1  -3   6      360.41      479.62     99.53 o 
   0  -3   6      150.21      108.10     40.72 o 
   1  -3   6     4713.62     5026.91    195.27 o 
   2  -3   6     3586.14     3955.01    245.55 o 
   3  -3   6     1620.35     1756.99    176.01 o 
   4  -3   6       66.97       92.44     43.12 o 
   5  -3   6      722.73      759.89     70.48 o 
   6  -3   6      556.02      432.22    148.64 o 
   7  -3   6       11.31       40.51    124.75 o 
   8  -3   6       58.69      142.30    152.49 o 
   9  -3   6      148.93      118.50    162.23 o 
  -8  -2   6      431.84      319.69    162.05 o 
  -7  -2   6     2379.49     2584.78    136.36 o 
  -6  -2   6        1.51       17.23     67.26 o 
  -5  -2   6     2729.57     3176.73    148.98 o 
  -4  -2   6       47.36       67.75     50.09 o 
  -3  -2   6       18.39       41.03     37.23 o 
  -2  -2   6      376.75      179.61    102.84 o 
  -1  -2   6      451.80      394.97     66.97 o 
   0  -2   6    10828.63    11544.85    676.67 o 
   1  -2   6     8081.28     8231.36    386.20 o 
   2  -2   6    20895.85    20694.24    859.11 o 
   3  -2   6    11858.15    11080.36    338.09 o 
   4  -2   6       15.50       21.04     32.27 o 
   5  -2   6     1751.52     1892.90    100.78 o 
   6  -2   6      167.68      213.49    118.23 o 
   7  -2   6      323.79      326.58    156.90 o 
   8  -2   6       16.23      152.31    155.43 o 
   9  -2   6      187.68      204.67    167.56 o 
  -8  -1   6      440.01      357.60    115.72 o 
  -7  -1   6     2805.30     2942.67    302.60 o 
  -6  -1   6     6369.54     6313.53    220.56 o 
  -5  -1   6     3177.85     3082.72    140.88 o 
  -4  -1   6     5830.56     5843.54    189.27 o 
  -3  -1   6      797.44      835.42     67.59 o 
  -2  -1   6      481.53      497.03    105.61 o 
  -1  -1   6      877.12     1169.52    116.76 o 
   0  -1   6       86.36      142.33     40.30 o 
   1  -1   6     1100.48     1089.41    113.18 o 
   2  -1   6     3235.41     3409.34    215.51 o 
   3  -1   6     2498.99     2617.72    103.59 o 
   4  -1   6     1785.03     1840.98    274.90 o 
   5  -1   6     2525.77     2236.10    117.95 o 
   6  -1   6        1.82      -33.44     86.63 o 
   7  -1   6     1129.08      630.64    175.18 o 
   8  -1   6        7.05        7.53    136.42 o 
   9  -1   6       38.51       75.60    160.58 o 
  -8   0   6      769.66      706.72    141.29 o 
  -7   0   6     1365.21     1499.03    236.00 o 
  -6   0   6      104.20      134.77     56.79 o 
  -5   0   6       13.18      -14.45     40.17 o 
  -4   0   6      600.77      644.25     63.58 o 
  -3   0   6      434.65      454.66     52.74 o 
  -2   0   6      585.49      522.30     78.29 o 
  -1   0   6     2530.88     2497.54    113.63 o 
   0   0   6    10011.97    11323.79    336.79 o 
   1   0   6     1875.31     1557.18    132.74 o 
   2   0   6     8089.73     6773.67    346.69 o 
   3   0   6     3075.45     2964.17    216.06 o 
   4   0   6     1969.52     2197.38    200.91 o 
   5   0   6      842.72      904.07     78.54 o 
   6   0   6        0.51       28.02     95.35 o 
   7   0   6       62.02      127.60    129.53 o 
   8   0   6      191.77      227.00    146.80 o 
   9   0   6      123.86       52.45    145.97 o 
  -8   1   6      501.40      416.97    124.25 o 
  -7   1   6     1091.11     1132.22    212.02 o 
  -6   1   6      716.10     1001.03     91.03 o 
  -5   1   6      429.80      486.13     63.05 o 
  -4   1   6     1202.93     1180.06     74.50 o 
  -3   1   6     2504.03     2752.42    103.91 o 
  -2   1   6       34.97        4.66     23.68 o 
  -1   1   6     4423.91     4341.80    156.00 o 
   0   1   6     1849.16     1856.15     92.43 o 
   1   1   6       72.29      139.68     67.80 o 
   2   1   6       28.03       98.20     58.52 o 
   3   1   6      784.01      862.60    120.62 o 
   4   1   6     2613.28     2776.86    223.05 o 
   5   1   6       51.21       37.92     66.74 o 
   6   1   6      113.66      112.99    101.42 o 
   7   1   6     1620.52     1590.07    231.68 o 
   8   1   6       21.82      173.53    136.88 o 
   9   1   6      330.50      328.69    173.35 o 
  -8   2   6      707.64      657.02    137.59 o 
  -7   2   6      709.60      820.07    187.31 o 
  -6   2   6      750.68      852.96    170.77 o 
  -5   2   6       17.11      -20.80     34.68 o 
  -4   2   6      175.91      220.46     41.97 o 
  -3   2   6     2154.05     2382.36     82.40 o 
  -2   2   6     7157.60     6918.68    174.83 o 
  -1   2   6      141.40      169.11     31.49 o 
   0   2   6      427.35      469.29     42.49 o 
   1   2   6     1733.41     1432.71     66.82 o 
   2   2   6    12953.33    12604.72    349.75 o 
   3   2   6     3539.58     3672.99    236.27 o 
   4   2   6     2397.73     2252.60    106.33 o 
   5   2   6      781.28      788.59     81.71 o 
   6   2   6      151.65        6.06     98.75 o 
   7   2   6       44.89       21.96    115.47 o 
   8   2   6      109.39       76.80    127.69 o 
   9   2   6      145.27      194.84    159.66 o 
  -8   3   6      144.05       88.10    117.86 o 
  -7   3   6      548.90      627.89    154.97 o 
  -6   3   6      166.28       36.38     94.34 o 
  -5   3   6      317.10      342.15     62.93 o 
  -4   3   6      232.10      225.85     54.02 o 
  -3   3   6      596.27      586.75     39.44 o 
  -2   3   6     1567.28     1432.57     86.25 o 
  -1   3   6        9.29       32.55     33.27 o 
   0   3   6      868.83      879.60     54.31 o 
   1   3   6     3494.14     3415.26    102.84 o 
   2   3   6     1314.80     1289.57     50.79 o 
   3   3   6      663.60      571.03    105.92 o 
   4   3   6      363.98      369.61     85.57 o 
   5   3   6     4547.95     4220.95    206.74 o 
   6   3   6      352.72      489.36     69.53 o 
   7   3   6      104.25       53.83    110.33 o 
   8   3   6      811.91      467.40    171.79 o 
   9   3   6      539.98      627.43    202.93 o 
  -8   4   6       78.10       45.75    118.14 o 
  -7   4   6      363.78      369.75    147.53 o 
  -6   4   6     1154.31     1102.82    181.43 o 
  -5   4   6      684.07      620.52     63.42 o 
  -4   4   6      426.76      383.32     71.99 o 
  -3   4   6     5145.07     5190.88    124.19 o 
  -2   4   6    13677.68    13491.18    315.37 o 
  -1   4   6     7564.34     7525.37    279.04 o 
   0   4   6     6605.52     6244.84    173.54 o 
   1   4   6     2755.00     2713.74     91.53 o 
   2   4   6      809.52      873.10     47.36 o 
   3   4   6     2089.99     1796.03    161.86 o 
   4   4   6     1332.09     1364.73    158.01 o 
   5   4   6      630.81      605.86    126.73 o 
   6   4   6      586.64      585.96     76.95 o 
   7   4   6        0.37      -81.02     98.57 o 
   8   4   6      231.51      389.59    159.02 o 
   9   4   6        2.05     -125.21    130.91 o 
  -8   5   6      404.61      143.67    145.70 o 
  -7   5   6      168.54      131.09    120.34 o 
  -6   5   6       25.52       63.75     76.48 o 
  -5   5   6      205.85      111.68     71.57 o 
  -4   5   6      854.95     1020.45    112.12 o 
  -3   5   6     2587.57     2809.24    318.81 o 
  -2   5   6     4611.39     4678.98    221.48 o 
  -1   5   6     8677.94     8901.60    290.34 o 
   0   5   6       35.63       53.33     28.71 o 
   1   5   6      599.68      619.64     47.02 o 
   2   5   6      158.13      237.10     71.65 o 
   3   5   6      166.97      317.94     83.60 o 
   4   5   6     4551.18     4488.83    281.01 o 
   5   5   6       35.10       91.96     85.62 o 
   6   5   6      287.37      215.84     64.54 o 
   7   5   6      523.08      340.36    130.08 o 
   8   5   6      586.76      405.85    155.53 o 
   9   5   6      327.77      238.29    156.63 o 
  -8   6   6       85.83       95.45    132.47 o 
  -7   6   6        6.39       -3.49     74.28 o 
  -6   6   6      164.52       90.01     99.81 o 
  -5   6   6        6.19      -83.81     55.87 o 
  -4   6   6     1028.83     1312.54    136.10 o 
  -3   6   6     2141.64     2625.38    158.45 o 
  -2   6   6     5023.19     5097.05    208.62 o 
  -1   6   6    21058.08    21707.54    484.13 o 
   0   6   6    11144.39    10983.42    338.22 o 
   1   6   6    13415.32    13349.45    277.52 o 
   2   6   6     7214.05     7213.51    252.89 o 
   3   6   6     8949.66     8228.32    289.99 o 
   4   6   6     3999.52     3899.71    256.76 o 
   5   6   6     1612.64     1958.99    195.58 o 
   6   6   6      781.48      623.57    145.88 o 
   7   6   6      297.52      329.15    138.62 o 
   8   6   6        0.57      -37.66    111.98 o 
   9   6   6        7.86      -28.96     96.18 o 
  -8   7   6      100.66      166.41    101.07 o 
  -7   7   6     1583.97     1741.38    183.48 o 
  -6   7   6     1612.12     1714.22    168.17 o 
  -5   7   6      553.12      640.47    110.33 o 
  -4   7   6     4429.30     4199.80    210.87 o 
  -3   7   6      763.51      603.27     88.79 o 
  -2   7   6     8067.32     7749.57    284.58 o 
  -1   7   6    17370.64    17223.30    338.06 o 
   0   7   6     2621.19     2672.88    104.44 o 
   1   7   6      287.72      341.08     48.09 o 
   2   7   6      203.10      215.58     50.91 o 
   3   7   6     1445.76     1495.72    218.45 o 
   4   7   6      632.85      988.15    113.96 o 
   5   7   6     1300.76     1700.86    185.11 o 
   6   7   6       12.67      -12.49     87.91 o 
   7   7   6      426.30      260.25    126.50 o 
   8   7   6     1041.63      829.43    139.22 o 
   9   7   6       79.96       69.54    105.67 o 
  -8   8   6       51.99        4.34     96.21 o 
  -7   8   6      398.48      296.46    107.56 o 
  -6   8   6      200.23      143.78    111.66 o 
  -5   8   6       16.99      -62.77     57.88 o 
  -4   8   6     1022.96      952.11    145.42 o 
  -3   8   6     1504.06     1883.10    143.26 o 
  -2   8   6     1860.06     1794.82    106.42 o 
  -1   8   6    24737.68    25588.04    489.11 o 
   0   8   6     7189.91     7188.64    171.54 o 
   1   8   6      739.96      634.91     49.49 o 
   2   8   6     5917.91     5745.73    297.68 o 
   3   8   6     8475.26     8236.85    295.45 o 
   4   8   6     1777.87     1789.37    202.88 o 
   5   8   6      230.36      301.79     81.91 o 
   6   8   6      134.79       97.93    103.44 o 
   7   8   6      358.79      482.68    126.50 o 
   8   8   6        9.47       64.61     95.07 o 
   9   8   6      128.34      -80.56    130.54 o 
  -8   9   6        7.09       15.79     99.04 o 
  -7   9   6      332.08      361.87    114.19 o 
  -6   9   6       32.14       50.41    110.24 o 
  -5   9   6     1936.76     2008.23    208.12 o 
  -4   9   6     4857.97     4678.04    233.49 o 
  -3   9   6     2544.03     2865.58    180.00 o 
  -2   9   6     7381.98     6838.18    280.67 o 
  -1   9   6    13589.51    13877.76    290.54 o 
   0   9   6     2697.07     2666.22     94.54 o 
   1   9   6       81.59       94.60     36.42 o 
   2   9   6      246.18      180.28     85.58 o 
   3   9   6        7.72        1.32     34.27 o 
   4   9   6      443.40      381.22    131.78 o 
   5   9   6        9.02       88.97     52.58 o 
   6   9   6       55.11       58.36     59.58 o 
   7   9   6      250.67      351.94    162.51 o 
   8   9   6      769.58     1172.82    244.17 o 
  -8  10   6      444.67      596.45    164.48 o 
  -7  10   6      230.75       87.32    100.22 o 
  -6  10   6        1.76      -10.01     70.89 o 
  -5  10   6      120.02       68.39     74.19 o 
  -4  10   6      546.89      454.39     96.65 o 
  -3  10   6      552.68      537.45     50.62 o 
  -2  10   6      171.56      156.09     35.52 o 
  -1  10   6     7584.86     7076.01    174.89 o 
   0  10   6     1682.54     1759.38     87.60 o 
   1  10   6     1572.40     1483.85    138.26 o 
   2  10   6      631.99      598.89     65.19 o 
   3  10   6      225.69      252.29     54.24 o 
   4  10   6      190.40      173.81     56.37 o 
   5  10   6       21.00      -32.51     47.96 o 
   6  10   6       90.73      134.14     65.14 o 
   7  10   6      141.51      279.01    105.77 o 
   8  10   6      165.24      108.58    151.94 o 
  -7  11   6       61.11       75.81     90.65 o 
  -6  11   6        7.83       -1.47     74.97 o 
  -5  11   6     4328.64     4486.99    379.86 o 
  -4  11   6     3820.95     4232.65    243.63 o 
  -3  11   6     3353.96     3175.98    470.43 o 
  -2  11   6     5675.51     5680.42    152.87 o 
  -1  11   6     3498.55     3631.99    118.40 o 
   0  11   6     2720.44     2626.53    171.72 o 
   1  11   6     2737.84     3092.39    195.72 o 
   2  11   6      363.51      475.41    144.78 o 
   3  11   6        5.15       11.66     42.74 o 
   4  11   6     1873.52     1799.70    203.66 o 
   5  11   6      806.08      724.95     88.39 o 
   6  11   6      260.04      199.18    151.99 o 
   7  11   6     1159.07     1094.04    164.52 o 
   8  11   6     1278.73     1036.22    243.07 o 
  -7  12   6      253.17      171.20    309.12 o 
  -6  12   6       55.11      103.67     93.20 o 
  -5  12   6        1.65       46.86     78.69 o 
  -4  12   6      723.01      552.62    113.25 o 
  -3  12   6     2113.11     2271.37    180.63 o 
  -2  12   6      221.17      189.83     58.82 o 
  -1  12   6     1054.37     1161.60     76.69 o 
   0  12   6     2826.22     2765.28    124.10 o 
   1  12   6       19.74      -19.25     45.12 o 
   2  12   6     1006.50     1009.13    115.96 o 
   3  12   6      598.51      590.03     84.45 o 
   4  12   6       63.03      110.87     55.40 o 
   5  12   6        5.04       82.26     80.69 o 
   6  12   6     1056.58     1109.65    160.59 o 
   7  12   6       24.19       61.36    194.02 o 
   8  12   6       23.50      111.54    118.27 o 
  -7  13   6        2.69       25.03    106.39 o 
  -6  13   6        8.99       35.09    103.94 o 
  -5  13   6     1419.18     1783.23    186.10 o 
  -4  13   6       72.27        5.19     74.74 o 
  -3  13   6       34.49      -25.94     67.76 o 
  -2  13   6     2515.55     2780.51    211.05 o 
  -1  13   6      880.67     1029.23     75.48 o 
   0  13   6      938.18     1048.52     89.43 o 
   1  13   6     2103.15     1988.34    209.04 o 
   2  13   6      344.10      313.97     80.96 o 
   3  13   6       62.29      141.61     80.37 o 
   4  13   6      717.38      810.30    215.60 o 
   5  13   6      601.46      401.36    109.19 o 
   6  13   6      330.91      483.72    214.23 o 
   7  13   6      612.72      431.37    125.98 o 
  -7  14   6     1323.36     1226.53    183.51 o 
  -6  14   6      454.12      530.40    128.66 o 
  -5  14   6       57.01      229.51    103.55 o 
  -4  14   6      610.98      741.02    131.16 o 
  -3  14   6      143.08       63.84     77.92 o 
  -2  14   6       39.26       26.75     42.63 o 
  -1  14   6      770.41      799.51     73.77 o 
   0  14   6      197.72      232.14     61.06 o 
   1  14   6       21.00      -67.85     71.10 o 
   2  14   6     2972.03     2947.99    189.69 o 
   3  14   6     1509.85     1249.72    144.79 o 
   4  14   6       51.17       68.05    143.45 o 
   5  14   6      187.06      123.81     96.38 o 
   6  14   6      600.17      490.27    131.05 o 
   7  14   6      198.16      209.34    114.09 o 
  -6  15   6      598.73      726.13    145.86 o 
  -5  15   6      110.97       -5.05     89.77 o 
  -4  15   6      895.73      999.39    455.37 o 
  -3  15   6     1513.17     1610.63    248.03 o 
  -2  15   6      284.23      304.02     86.00 o 
  -1  15   6        5.88      -14.29     47.30 o 
   0  15   6      968.23      964.65    114.63 o 
   1  15   6       69.39      -42.06     62.41 o 
   2  15   6     1996.72     1796.67    163.84 o 
   3  15   6       45.31       79.12     79.23 o 
   4  15   6        9.79       -1.84     77.86 o 
   5  15   6      489.85      266.19    109.21 o 
   6  15   6      184.09      168.09    114.85 o 
  -6  16   6      310.26      514.54    145.12 o 
  -5  16   6      115.43       34.76     95.76 o 
  -4  16   6      162.91        6.33     94.63 o 
  -3  16   6        0.59       -8.21     76.26 o 
  -2  16   6      291.83      115.44     85.41 o 
  -1  16   6      115.42      145.88     61.06 o 
   0  16   6        7.20      -62.20     59.16 o 
   1  16   6      143.72      153.11     78.68 o 
   2  16   6     1681.25     1597.05    161.26 o 
   3  16   6     1967.12     2245.13    196.65 o 
   4  16   6     2712.97     2473.52    219.82 o 
   5  16   6     2109.02     2419.84    231.65 o 
   6  16   6      520.29      434.20    139.46 o 
  -5  17   6      346.53      353.63    122.90 o 
  -4  17   6     1661.65     1534.28    264.02 o 
  -3  17   6     1189.12     1285.78    177.42 o 
  -2  17   6        6.18       24.78     75.92 o 
  -1  17   6      174.62      156.03     68.53 o 
   0  17   6      750.59      474.91    204.58 o 
   1  17   6        6.87       23.88     74.05 o 
   2  17   6      609.81      566.41    121.57 o 
   3  17   6      773.78      987.29    245.74 o 
   4  17   6       35.17       26.09     93.79 o 
   5  17   6      713.25      389.20    138.56 o 
  -4  18   6       20.88       -2.40    137.24 o 
  -3  18   6      442.74      320.49    124.28 o 
  -2  18   6        1.03      -59.56     82.31 o 
  -1  18   6       23.32      -41.08     63.60 o 
   0  18   6      752.69      645.17    119.18 o 
   1  18   6      310.49      246.94     92.78 o 
   2  18   6      328.68      152.27     99.58 o 
   3  18   6      409.84      335.54    126.73 o 
   4  18   6      120.22      238.84    114.41 o 
  -3  19   6      641.92      621.63    152.10 o 
  -2  19   6       17.90      195.49    167.84 o 
  -1  19   6       21.99     -148.73    139.45 o 
   0  19   6        0.04       50.80     87.46 o 
   1  19   6       82.46       42.84     85.90 o 
   2  19   6       90.12       52.02     89.73 o 
   3  19   6      155.48       56.21    102.27 o 
  -2  20   6        2.61        9.46    176.84 o 
  -1  20   6       21.49      143.67    197.78 o 
   0  20   6       39.84      -20.02     88.60 o 
   1  20   6        9.56      -95.66     91.64 o 
   2  20   6       11.94      -27.34    119.15 o 
   1 -15   7      690.82      736.47    212.57 o 
  -2 -14   7      539.64      260.20    125.92 o 
  -1 -14   7      239.62      100.50    139.82 o 
   0 -14   7      269.91      135.68    151.67 o 
   1 -14   7       15.91       58.70    111.71 o 
   2 -14   7        1.81        0.73    111.80 o 
   3 -14   7        3.03      -97.28    111.89 o 
   4 -14   7       68.48       58.43    112.81 o 
  -3 -13   7      102.86       -8.44    100.53 o 
  -2 -13   7     2090.89     2242.30    227.58 o 
  -1 -13   7       27.32      137.15    125.39 o 
   0 -13   7       19.88      -51.17    101.88 o 
   1 -13   7      275.11      295.71    143.77 o 
   2 -13   7       62.10      -28.48    115.11 o 
   3 -13   7        7.09      -76.71    103.16 o 
   4 -13   7       18.87       16.99    126.40 o 
   5 -13   7      514.65      882.99    215.14 o 
  -4 -12   7      428.47      551.29    139.45 o 
  -3 -12   7      798.19     1077.70    370.17 o 
  -2 -12   7      503.44      564.15    129.04 o 
  -1 -12   7     1525.04     1206.81    228.74 o 
   0 -12   7     1679.23     1387.23    238.57 o 
   1 -12   7       18.68      -37.66     96.09 o 
   2 -12   7        0.15     -106.47     85.89 o 
   3 -12   7      253.49      176.19    131.09 o 
   4 -12   7        0.76       89.75    118.69 o 
   5 -12   7      316.76      485.20    290.38 o 
  -4 -11   7       57.25      114.20    180.10 o 
  -3 -11   7     1554.10     1655.16    192.30 o 
  -2 -11   7     1589.33     2096.17    337.83 o 
  -1 -11   7     2620.19     2422.62    210.17 o 
   0 -11   7     2209.02     2157.88    272.01 o 
   1 -11   7       13.75      -35.09    101.14 o 
   2 -11   7      161.87       70.46    106.47 o 
   3 -11   7      102.43      101.60    107.66 o 
   4 -11   7      262.47      251.87     96.76 o 
   5 -11   7     2047.54     2051.62    187.85 o 
   6 -11   7      161.66      138.94    104.13 o 
  -5 -10   7      295.18      210.04    112.72 o 
  -4 -10   7     1634.52     1799.39    196.60 o 
  -3 -10   7      621.17      265.95     97.78 o 
  -2 -10   7       59.43       54.59     74.55 o 
  -1 -10   7       51.89       -0.73     70.16 o 
   0 -10   7      378.00      472.18    138.62 o 
   1 -10   7      177.61      -67.34     77.99 o 
   2 -10   7      427.56      401.63    133.57 o 
   3 -10   7       13.57      161.96     75.88 o 
   4 -10   7      560.57      441.51    101.59 o 
   5 -10   7      617.32      687.52    125.28 o 
   6 -10   7      690.03      705.70    240.50 o 
   7 -10   7      379.65      263.15    251.48 o 
  -5  -9   7      147.12       59.25     96.23 o 
  -4  -9   7      116.85      201.86     93.47 o 
  -3  -9   7      216.61      259.46     90.95 o 
  -2  -9   7      198.29       86.89     72.73 o 
  -1  -9   7     2045.97     2148.28    218.82 o 
   0  -9   7      243.93      257.49    114.28 o 
   1  -9   7      109.62      150.56    102.61 o 
   2  -9   7       12.05       26.88     74.55 o 
   3  -9   7     2173.34     2554.60    178.63 o 
   4  -9   7      848.12      887.17    129.20 o 
   5  -9   7     2041.97     2425.61    262.91 o 
   6  -9   7       90.04      -49.08     89.51 o 
   7  -9   7      158.50      -88.46    143.67 o 
  -6  -8   7       10.86        5.99     78.42 o 
  -5  -8   7     1457.49     1650.03    181.45 o 
  -4  -8   7     1107.46     1287.42    153.86 o 
  -3  -8   7     1307.15     1233.45    148.64 o 
  -2  -8   7      227.65      121.46     89.61 o 
  -1  -8   7      622.89      628.31    106.40 o 
   0  -8   7     1124.73      962.92    173.99 o 
   1  -8   7      235.66      213.77     82.40 o 
   2  -8   7      441.88      393.13     85.63 o 
   3  -8   7      190.94      143.15     70.69 o 
   4  -8   7        2.46      -23.47     63.19 o 
   5  -8   7      691.55      969.62    135.66 o 
   6  -8   7      329.85      469.88    175.83 o 
   7  -8   7     1272.30     1132.22    242.98 o 
   8  -8   7      479.46      441.04    210.74 o 
  -6  -7   7      304.25      207.00     83.81 o 
  -5  -7   7       22.04        7.95     79.24 o 
  -4  -7   7        7.72       85.64     74.26 o 
  -3  -7   7      276.11      286.20     86.01 o 
  -2  -7   7     2074.47     2110.53    167.29 o 
  -1  -7   7     2411.45     2480.88    176.25 o 
   0  -7   7     2427.44     2503.77    142.90 o 
   1  -7   7     1139.40     1064.05    104.99 o 
   2  -7   7      115.26       85.37     61.84 o 
   3  -7   7     1654.74     1596.04    188.09 o 
   4  -7   7      738.09      588.39    106.30 o 
   5  -7   7     1839.14     1832.22    244.45 o 
   6  -7   7     1205.03     1546.43    254.65 o 
   7  -7   7      626.97      511.13    189.42 o 
   8  -7   7      293.38      386.56    201.82 o 
  -7  -6   7      605.81      714.21    122.26 o 
  -6  -6   7      651.75      527.62     95.20 o 
  -5  -6   7     2354.70     2737.88    296.17 o 
  -4  -6   7     2803.23     2880.85    482.19 o 
  -3  -6   7      326.92      230.40     82.62 o 
  -2  -6   7      165.38      207.68    121.08 o 
  -1  -6   7      377.15      389.38     84.93 o 
   0  -6   7     1045.63     1292.78    104.02 o 
   1  -6   7      440.63      475.85     77.81 o 
   2  -6   7      823.87      832.33    169.86 o 
   3  -6   7      165.75      160.19     67.51 o 
   4  -6   7       44.59      -24.72     54.25 o 
   5  -6   7        8.31      -74.13    101.79 o 
   6  -6   7     2158.30     2319.65    286.34 o 
   7  -6   7      241.99      -11.67    140.92 o 
   8  -6   7     1643.58     2079.15    327.68 o 
  -7  -5   7      171.57      141.64     82.41 o 
  -6  -5   7        9.29       55.85     63.26 o 
  -5  -5   7       86.73       38.54     52.59 o 
  -4  -5   7      159.80      200.41     74.65 o 
  -3  -5   7       23.63        1.14     57.32 o 
  -2  -5   7     1307.51     1385.02    294.38 o 
  -1  -5   7     9223.65     9073.58    335.12 o 
   0  -5   7      771.57      886.73     86.90 o 
   1  -5   7     1673.36     1564.41    114.52 o 
   2  -5   7     1997.54     2138.82    138.93 o 
   3  -5   7     1197.00      880.06    146.25 o 
   4  -5   7     1019.09     1162.15    102.59 o 
   5  -5   7      147.90      208.35    131.00 o 
   6  -5   7     1345.02     1872.46    261.72 o 
   7  -5   7      151.06      183.45    160.76 o 
   8  -5   7      160.17      168.39    169.49 o 
  -7  -4   7      718.24     1017.55    123.02 o 
  -6  -4   7     1088.14     1251.33    183.95 o 
  -5  -4   7     2317.76     2685.18    155.44 o 
  -4  -4   7      945.08      932.13    331.44 o 
  -3  -4   7     5487.21     5801.54    246.47 o 
  -2  -4   7      174.86       81.30     52.95 o 
  -1  -4   7       64.07       20.12     43.90 o 
   0  -4   7      331.89      364.70    109.13 o 
   1  -4   7      826.92      730.03     81.50 o 
   2  -4   7      741.89      701.10    115.11 o 
   3  -4   7      518.89      603.91    127.69 o 
   4  -4   7      336.16      316.04     62.23 o 
   5  -4   7     1578.68     1814.22    233.06 o 
   6  -4   7      861.29      959.61    206.05 o 
   7  -4   7     2854.30     2671.21    314.45 o 
   8  -4   7      212.51       81.85    148.18 o 
   9  -4   7      369.37      357.35    189.79 o 
  -7  -3   7      717.47     1024.01    224.88 o 
  -6  -3   7      623.61      633.69     91.96 o 
  -5  -3   7       60.55      102.73     58.39 o 
  -4  -3   7     1247.18     1289.04    103.05 o 
  -3  -3   7      338.27      258.20     66.08 o 
  -2  -3   7       52.21       77.35     88.46 o 
  -1  -3   7      161.36       59.34     43.26 o 
   0  -3   7       72.98      110.79     43.83 o 
   1  -3   7     1712.25     1644.14    109.17 o 
   2  -3   7     1447.08     1293.17    145.05 o 
   3  -3   7     1469.47     1243.28    159.38 o 
   4  -3   7       21.00       16.93     37.86 o 
   5  -3   7     1583.55     1450.25    211.38 o 
   6  -3   7     2595.33     2446.70    271.92 o 
   7  -3   7        4.14      -14.15    120.62 o 
   8  -3   7       64.58       37.48    140.18 o 
   9  -3   7       11.32     -103.44    152.77 o 
  -8  -2   7     1552.22     1575.65    278.81 o 
  -7  -2   7     2405.50     2598.83    309.31 o 
  -6  -2   7     1918.00     2179.47    139.55 o 
  -5  -2   7      962.90      992.82     95.34 o 
  -4  -2   7     2184.32     2051.41    172.77 o 
  -3  -2   7     7612.61     7098.21    218.57 o 
  -2  -2   7     7547.54     6208.68    927.96 o 
  -1  -2   7      291.68      229.29     78.27 o 
   0  -2   7        9.94      -19.67     33.62 o 
   1  -2   7        4.77       36.19     55.03 o 
   2  -2   7      142.53      294.15     90.12 o 
   3  -2   7     2400.67     2312.30    202.84 o 
   4  -2   7      632.86      652.53    145.74 o 
   5  -2   7      298.98       61.82    103.16 o 
   6  -2   7     1117.85     1324.49    214.78 o 
   7  -2   7      506.06      617.23    177.85 o 
   8  -2   7      139.31      -17.27    143.12 o 
   9  -2   7      310.39      227.00    188.60 o 
  -8  -1   7      181.61       35.74    141.29 o 
  -7  -1   7     2546.85     2339.40    287.35 o 
  -6  -1   7       37.97       70.30     58.96 o 
  -5  -1   7      766.43      812.12     85.11 o 
  -4  -1   7     1130.39     1354.50     94.70 o 
  -3  -1   7      705.12      849.38     73.11 o 
  -2  -1   7     4471.77     4641.99    153.49 o 
  -1  -1   7       30.33       48.87     49.97 o 
   0  -1   7     1986.25     2157.69    121.63 o 
   1  -1   7      223.97      171.60     70.00 o 
   2  -1   7    10825.42    11208.39    521.69 o 
   3  -1   7     4574.07     4335.42    278.16 o 
   4  -1   7      818.36      619.35    133.02 o 
   5  -1   7      384.72      518.20    135.13 o 
   6  -1   7      980.41      955.93    192.27 o 
   7  -1   7        0.96      105.28    131.37 o 
   8  -1   7      238.36      330.53    171.88 o 
   9  -1   7      411.52      500.20    210.55 o 
  -8   0   7      181.89      205.45    140.83 o 
  -7   0   7     1391.21     1526.50    249.59 o 
  -6   0   7     4304.90     4413.60    178.05 o 
  -5   0   7     2274.62     2385.16    180.49 o 
  -4   0   7     4068.37     4201.31    152.74 o 
  -3   0   7     2039.94     2142.12    102.34 o 
  -2   0   7     1121.70     1122.34     70.96 o 
  -1   0   7      131.53      167.40     41.47 o 
   0   0   7     2083.47     2304.53    142.88 o 
   1   0   7     3055.33     2966.21    124.63 o 
   2   0   7     4253.60     4614.86    156.36 o 
   3   0   7     3425.02     3465.47    244.08 o 
   4   0   7      231.70      313.62    106.65 o 
   5   0   7     2576.15     2655.78    251.52 o 
   6   0   7     2078.21     1650.79    224.06 o 
   7   0   7      731.91      764.03    189.61 o 
   8   0   7      343.79      376.64    178.95 o 
   9   0   7      272.19      164.62    170.41 o 
  -8   1   7      553.79      264.84    159.84 o 
  -7   1   7      908.64      613.37    180.70 o 
  -6   1   7     1479.37     1555.44    223.41 o 
  -5   1   7       44.76       52.92     53.72 o 
  -4   1   7       20.63       -2.23     35.99 o 
  -3   1   7      348.94      414.83     50.13 o 
  -2   1   7       17.86       16.90     25.98 o 
  -1   1   7      261.35      282.27     47.52 o 
   0   1   7       12.22       42.45     45.89 o 
   1   1   7     2014.47     2035.76    109.09 o 
   2   1   7    16813.32    16661.84    457.85 o 
   3   1   7    10558.06     9474.09    469.61 o 
   4   1   7      550.22      333.56    103.25 o 
   5   1   7        8.25       77.90     95.63 o 
   6   1   7      113.68       14.97     94.99 o 
   7   1   7      333.16      670.88    172.80 o 
   8   1   7       28.07       65.77    131.55 o 
   9   1   7      292.10      374.71    186.58 o 
  -8   2   7       26.64       49.33    122.45 o 
  -7   2   7     2291.40     1940.35    257.49 o 
  -6   2   7     2267.21     2398.93    265.85 o 
  -5   2   7        6.57        8.66     38.89 o 
  -4   2   7      556.43      523.55     56.85 o 
  -3   2   7      308.40      279.82     39.44 o 
  -2   2   7       60.86       30.83     28.68 o 
  -1   2   7      667.79      734.59    105.61 o 
   0   2   7      146.97      166.87     35.61 o 
   1   2   7      146.97       74.14     42.87 o 
   2   2   7      277.77      252.62     31.06 o 
   3   2   7     1871.34     1779.13    171.60 o 
   4   2   7      117.40       48.69     72.57 o 
   5   2   7     7532.78     7381.35    431.02 o 
   6   2   7     2690.45     2608.56    260.16 o 
   7   2   7      830.17      698.53    174.27 o 
   8   2   7      988.14      773.40    196.68 o 
   9   2   7      180.78       65.32    154.42 o 
  -8   3   7      236.64      102.24    130.45 o 
  -7   3   7     1122.13     1228.77    210.64 o 
  -6   3   7      446.32      449.95    139.08 o 
  -5   3   7       51.64       41.32     50.20 o 
  -4   3   7      323.10      370.05     42.00 o 
  -3   3   7      756.09      910.58     50.83 o 
  -2   3   7     4180.82     3995.02    127.90 o 
  -1   3   7     4665.62     4466.61    142.10 o 
   0   3   7       70.63      108.03     31.20 o 
   1   3   7     9031.70     9246.47    228.94 o 
   2   3   7     5608.00     5454.87    140.28 o 
   3   3   7     2435.05     2485.19    193.47 o 
   4   3   7      622.09      596.25     41.43 o 
   5   3   7      590.27      556.24     96.32 o 
   6   3   7       26.01      -43.73     92.05 o 
   7   3   7     2296.95     2206.94    254.19 o 
   8   3   7      188.90      171.60    137.52 o 
   9   3   7        0.38        8.36    122.64 o 
  -8   4   7        3.25       57.87    112.35 o 
  -7   4   7     2949.81     2313.31    270.26 o 
  -6   4   7      215.17      258.50    125.76 o 
  -5   4   7      791.45      747.07    112.85 o 
  -4   4   7      255.31      303.80     35.80 o 
  -3   4   7      906.39      897.27     79.87 o 
  -2   4   7      722.78      877.77     77.66 o 
  -1   4   7      407.47      442.99     61.75 o 
   0   4   7     7005.86     6917.12    191.79 o 
   1   4   7     2892.72     2432.92     88.57 o 
   2   4   7       65.01       32.82     22.82 o 
   3   4   7       25.54      -14.88     57.60 o 
   4   4   7      281.14      206.79     92.23 o 
   5   4   7     3161.09     3133.67    136.49 o 
   6   4   7       46.52       74.69    101.88 o 
   7   4   7      350.79      185.38    127.97 o 
   8   4   7        9.08       41.15    116.39 o 
   9   4   7      552.60      710.47    209.36 o 
  -8   5   7       11.36     -111.43    103.16 o 
  -7   5   7      233.45      256.85    137.98 o 
  -6   5   7       16.13       32.96     73.25 o 
  -5   5   7      834.67      900.18    121.42 o 
  -4   5   7     1926.69     1812.53    145.79 o 
  -3   5   7       25.37       29.20     46.65 o 
  -2   5   7     8074.81     8614.16    402.73 o 
  -1   5   7     7452.54     7564.83    259.67 o 
   0   5   7     3465.49     3279.60    117.60 o 
   1   5   7     5843.60     5144.82    151.37 o 
   2   5   7    12452.55    12163.96    291.65 o 
   3   5   7    15939.10    15120.87    671.98 o 
   4   5   7     1544.40     1450.44    163.61 o 
   5   5   7      364.99      486.60    123.83 o 
   6   5   7       35.22      152.40    107.11 o 
   7   5   7     1172.21     1516.40    221.21 o 
   8   5   7       44.62      -56.77    113.18 o 
   9   5   7        0.47       59.62    135.96 o 
  -8   6   7        2.88       71.10    124.75 o 
  -7   6   7      364.82      296.44    101.89 o 
  -6   6   7      664.28      805.28    127.49 o 
  -5   6   7       81.75      -35.37     59.15 o 
  -4   6   7      284.37      174.41     74.41 o 
  -3   6   7     5797.02     5316.09    232.36 o 
  -2   6   7     5880.93     6217.74    242.48 o 
  -1   6   7     7499.38     7732.93    270.06 o 
   0   6   7     6944.95     7257.09    247.34 o 
   1   6   7    10762.97    11222.07    282.19 o 
   2   6   7       29.88       72.05     31.39 o 
   3   6   7     4568.38     4714.91    283.49 o 
   4   6   7     3054.69     2871.11    224.79 o 
   5   6   7      143.99      124.11     93.52 o 
   6   6   7        9.72       47.68     92.41 o 
   7   6   7      128.36      126.86    114.28 o 
   8   6   7       11.93      -95.08    108.22 o 
   9   6   7      400.08      447.56    178.49 o 
  -8   7   7       32.40      251.71    146.71 o 
  -7   7   7       97.17      280.28    107.14 o 
  -6   7   7      245.26       45.14     76.70 o 
  -5   7   7       19.82      -30.88     68.38 o 
  -4   7   7      454.76      529.25     95.86 o 
  -3   7   7        0.80      -14.76     47.29 o 
  -2   7   7     2870.36     2954.05    221.44 o 
  -1   7   7      177.23      110.11     47.28 o 
   0   7   7    16557.31    17041.96    500.04 o 
   1   7   7     3394.76     3565.07    260.67 o 
   2   7   7     9887.53     9572.48    398.92 o 
   3   7   7    13496.34    14052.03    636.25 o 
   4   7   7    11454.78    12376.99    585.08 o 
   5   7   7      134.56      142.21     93.88 o 
   6   7   7       31.10       -3.40     90.85 o 
   7   7   7      534.59      610.89    158.56 o 
   8   7   7      403.83      503.32    166.73 o 
   9   7   7      697.75      521.09    126.00 o 
  -8   8   7      116.66       15.84     98.62 o 
  -7   8   7      279.73      187.25    100.34 o 
  -6   8   7       29.40       81.42     80.27 o 
  -5   8   7      569.17      735.85    119.58 o 
  -4   8   7     1011.72      916.55    121.09 o 
  -3   8   7     5698.02     5758.25    250.38 o 
  -2   8   7     2605.82     2721.23    162.58 o 
  -1   8   7      825.09      711.57     56.78 o 
   0   8   7     6580.57     6499.78    159.71 o 
   1   8   7     2278.66     2602.02     92.65 o 
   2   8   7     2337.57     2499.09    225.43 o 
   3   8   7     3296.73     3317.43    171.40 o 
   4   8   7       11.70       66.27     56.10 o 
   5   8   7       50.39      -96.04     64.03 o 
   6   8   7       49.41      105.28    111.52 o 
   7   8   7       45.98       82.13    117.40 o 
   8   8   7      451.22      423.72    125.88 o 
   9   8   7      147.67      228.98    119.82 o 
  -8   9   7        7.15     -103.37     85.94 o 
  -7   9   7       20.64       33.37     86.20 o 
  -6   9   7       28.45       69.10     83.77 o 
  -5   9   7        0.04       41.34     75.28 o 
  -4   9   7        1.42      -76.23     53.62 o 
  -3   9   7      588.49      545.84     94.95 o 
  -2   9   7      103.02      144.01     76.48 o 
  -1   9   7     1437.84     1534.48     84.06 o 
   0   9   7     4833.22     4693.76    130.49 o 
   1   9   7       18.17      -18.81     26.71 o 
   2   9   7      413.66      423.49     57.47 o 
   3   9   7     6100.67     6394.36    252.64 o 
   4   9   7     1226.66     1196.85    115.66 o 
   5   9   7      317.13      391.25    168.16 o 
   6   9   7       61.52       18.01     92.14 o 
   7   9   7        0.44       10.51     79.49 o 
   8   9   7       25.18      145.95    102.02 o 
  -8  10   7      263.38      302.01    211.88 o 
  -7  10   7       19.58       31.75     90.66 o 
  -6  10   7     1525.34     1784.87    184.61 o 
  -5  10   7      632.65      577.47    121.43 o 
  -4  10   7     3486.25     3468.14    267.05 o 
  -3  10   7      921.63      813.98    111.69 o 
  -2  10   7     2814.31     2935.66     95.40 o 
  -1  10   7     2670.51     2621.44     94.56 o 
   0  10   7     2647.03     3008.73    203.77 o 
   1  10   7      153.20      105.00     40.75 o 
   2  10   7     2564.67     2720.15    181.25 o 
   3  10   7       46.52      -27.05     37.32 o 
   4  10   7       27.13        2.54     46.27 o 
   5  10   7      196.59      115.51     75.36 o 
   6  10   7      204.98      207.46     70.03 o 
   7  10   7      205.55      228.65     96.61 o 
   8  10   7      365.11      321.43    167.28 o 
  -7  11   7       75.89       21.70     93.30 o 
  -6  11   7       10.38     -100.79     73.18 o 
  -5  11   7      175.54      148.88    163.29 o 
  -4  11   7        9.30        4.31     77.99 o 
  -3  11   7       90.72       28.31     58.82 o 
  -2  11   7      211.16      191.59     53.81 o 
  -1  11   7     4107.95     4147.00    126.25 o 
   0  11   7     4841.01     5017.79    147.32 o 
   1  11   7     1658.26     1777.69    135.45 o 
   2  11   7     2852.72     3135.96    221.40 o 
   3  11   7     2242.58     2163.41    121.08 o 
   4  11   7       74.49       72.20     56.04 o 
   5  11   7      393.13      424.07    106.04 o 
   6  11   7      821.76      922.50    106.38 o 
   7  11   7      565.75      528.63    128.54 o 
   8  11   7      170.76      259.79    180.42 o 
  -7  12   7        4.59      -34.00     93.89 o 
  -6  12   7      388.61      360.87    111.31 o 
  -5  12   7        7.13      -26.62     74.16 o 
  -4  12   7      207.65      212.89     87.98 o 
  -3  12   7     2402.17     2895.04    268.75 o 
  -2  12   7     2746.91     2821.50    140.39 o 
  -1  12   7     2202.76     2225.53     95.58 o 
   0  12   7        9.04       15.46     35.17 o 
   1  12   7      775.71      778.43     83.49 o 
   2  12   7      908.95     1223.83    122.70 o 
   3  12   7      276.68      318.03     80.83 o 
   4  12   7       91.26       -5.41     51.23 o 
   5  12   7       43.69       43.49     58.28 o 
   6  12   7       14.00      -28.74    110.10 o 
   7  12   7      687.13      940.91    238.25 o 
   8  12   7      448.33      534.92    204.31 o 
  -7  13   7       98.09       19.89    100.33 o 
  -6  13   7       25.25      -14.52     90.38 o 
  -5  13   7      560.74      668.08    141.10 o 
  -4  13   7      188.28      159.54    126.63 o 
  -3  13   7        9.23        1.32     67.73 o 
  -2  13   7      492.23      503.88     54.66 o 
  -1  13   7     3781.27     3763.47    132.49 o 
   0  13   7     3026.79     3146.95    123.68 o 
   1  13   7     1085.33     1105.89    143.86 o 
   2  13   7      425.45      432.97     88.02 o 
   3  13   7      132.00      121.63     76.38 o 
   4  13   7      883.17      683.68    120.42 o 
   5  13   7       10.89      -57.85     72.93 o 
   6  13   7      911.61      799.43    149.25 o 
   7  13   7      438.13      183.04    149.19 o 
  -6  14   7        3.03        4.38     94.06 o 
  -5  14   7        6.43       24.47    114.28 o 
  -4  14   7       53.61      -33.30     65.51 o 
  -3  14   7       12.70      -20.81     66.23 o 
  -2  14   7     2146.54     1966.01    176.78 o 
  -1  14   7      105.91       35.59     40.32 o 
   0  14   7      541.21      557.46     66.12 o 
   1  14   7       13.98      -64.60     65.87 o 
   2  14   7      856.55     1151.54    190.89 o 
   3  14   7      411.11      413.57    134.44 o 
   4  14   7      133.37      171.50     86.42 o 
   5  14   7        3.40      -99.06     75.24 o 
   6  14   7      193.54      121.13    186.07 o 
   7  14   7      552.34      673.50    153.83 o 
  -6  15   7      488.14      473.48    136.83 o 
  -5  15   7      274.27      318.05    110.75 o 
  -4  15   7        0.74      -67.19    161.22 o 
  -3  15   7      560.41      326.73    110.30 o 
  -2  15   7      143.26      -20.88     76.02 o 
  -1  15   7      806.15     1031.79     86.25 o 
   0  15   7      287.33      363.09     63.75 o 
   1  15   7     1820.18     2017.79    172.11 o 
   2  15   7      614.27      642.00    114.06 o 
   3  15   7       41.23        5.12     74.01 o 
   4  15   7       70.42       88.07     90.49 o 
   5  15   7       77.70       -0.01     84.17 o 
   6  15   7      417.18      405.85    124.45 o 
  -6  16   7      673.86      668.69    150.42 o 
  -5  16   7      996.16     1068.77    348.85 o 
  -4  16   7       29.06       87.48     86.88 o 
  -3  16   7     3325.89     3253.08    291.44 o 
  -2  16   7     1307.15     1472.03    171.55 o 
  -1  16   7      804.44     1006.01    117.25 o 
   0  16   7      531.78      443.64     86.66 o 
   1  16   7      357.15      196.86     92.64 o 
   2  16   7      278.52      254.60    158.60 o 
   3  16   7       15.55      -51.77     72.07 o 
   4  16   7       80.33       62.19     93.23 o 
   5  16   7        5.49      -49.94     87.42 o 
   6  16   7      139.79      185.12    117.61 o 
  -5  17   7       28.90       90.49    101.47 o 
  -4  17   7      254.35      299.40    116.33 o 
  -3  17   7      128.27       65.70     96.34 o 
  -2  17   7      378.08      528.04    131.71 o 
  -1  17   7      638.94      718.04     83.92 o 
   0  17   7     2191.30     2149.99    165.34 o 
   1  17   7     1529.28     1841.90    166.87 o 
   2  17   7        4.75       -0.98     80.57 o 
   3  17   7      693.81      498.47    121.01 o 
   4  17   7      472.66      293.92    186.71 o 
   5  17   7      808.35      705.48    151.27 o 
  -4  18   7      607.26      693.47    145.51 o 
  -3  18   7     2586.20     2651.48    390.88 o 
  -2  18   7      952.60      938.44    160.13 o 
  -1  18   7      628.13      646.35    202.01 o 
   0  18   7       87.60       17.27     71.89 o 
   1  18   7      100.37      164.61     89.30 o 
   2  18   7        2.77      -35.59     77.83 o 
   3  18   7       89.30       56.47    156.17 o 
   4  18   7        0.77      -21.94     90.75 o 
  -3  19   7       96.04      -15.32    111.29 o 
  -2  19   7      157.47      275.22    117.23 o 
  -1  19   7        8.06      157.91    162.14 o 
   0  19   7     1781.97     2006.90    161.05 o 
   1  19   7      821.50      726.36    132.08 o 
   2  19   7       28.36       -7.42     86.72 o 
   3  19   7       44.86       55.75    112.90 o 
   4  19   7      560.99      380.35    132.11 o 
  -2  20   7      898.66     1240.62    294.79 o 
  -1  20   7      603.53      623.66    228.19 o 
   0  20   7      172.95      189.83     93.32 o 
   1  20   7       25.77       25.91    110.70 o 
   2  20   7      230.89      272.98    115.20 o 
   0 -14   8      147.21      439.11    191.72 o 
   1 -14   8     1018.09     1141.77    241.33 o 
   2 -14   8     1350.89     1313.65    256.48 o 
  -2 -13   8      328.92      344.34    127.46 o 
  -1 -13   8        2.62     -116.39    105.28 o 
   0 -13   8      342.40      196.22    156.44 o 
   1 -13   8        5.25     -102.89    106.01 o 
   2 -13   8      723.87      924.98    220.47 o 
   3 -13   8       29.53        4.50    113.45 o 
   4 -13   8       75.80      -22.51    122.55 o 
  -3 -12   8      367.43      487.78    131.47 o 
  -2 -12   8     1805.64     1992.82    214.62 o 
  -1 -12   8      502.79      505.16    179.32 o 
   0 -12   8      626.89      840.00    210.46 o 
   1 -12   8     1200.60     1345.44    248.03 o 
   2 -12   8      237.75      222.49    139.63 o 
   3 -12   8      366.92      572.86    173.35 o 
   4 -12   8      277.62      299.11    150.20 o 
   5 -12   8      197.12      365.16    167.93 o 
  -4 -11   8       94.25      199.46    128.24 o 
  -3 -11   8      340.80      275.08    126.86 o 
  -2 -11   8       14.02      -35.16     79.21 o 
  -1 -11   8     1010.70     1391.74    242.43 o 
   0 -11   8     1248.94      761.46    190.25 o 
   1 -11   8      331.40      114.92    111.89 o 
   2 -11   8      366.92      475.49    162.87 o 
   3 -11   8      416.59      264.11    138.35 o 
   4 -11   8      367.54      480.69    119.27 o 
   5 -11   8      357.58      315.25    111.71 o 
   6 -11   8       46.07       15.45     96.98 o 
  -4 -10   8       15.92      106.96     97.66 o 
  -3 -10   8     1468.49     1700.43    223.78 o 
  -2 -10   8     1242.95     1259.44    165.44 o 
  -1 -10   8     3236.75     3266.86    330.62 o 
   0 -10   8     4146.67     3983.21    350.92 o 
   2 -10   8     2540.61     2547.84    283.40 o 
   3 -10   8      983.96     1029.66    133.97 o 
   4 -10   8      641.25      669.58    152.45 o 
   5 -10   8     1032.87     1062.12    152.44 o 
   6 -10   8        0.88      -35.26     88.66 o 
  -5  -9   8        2.16        3.53     92.93 o 
  -4  -9   8     1676.74     1849.69    288.18 o 
  -3  -9   8     2850.00     2306.26    202.98 o 
  -2  -9   8       53.67       -9.49     96.32 o 
  -1  -9   8       30.54      -11.30     86.63 o 
   0  -9   8      430.46      285.05    130.45 o 
   1  -9   8       11.69       -3.22     85.16 o 
   2  -9   8      934.06     1001.84    186.62 o 
   3  -9   8     1046.82     1049.61    129.56 o 
   4  -9   8      715.95      905.55    198.47 o 
   5  -9   8      186.21       45.02     82.96 o 
   6  -9   8       31.17      -57.32     86.99 o 
   7  -9   8      246.69      205.15    169.49 o 
  -5  -8   8       79.52       39.54     92.87 o 
  -4  -8   8       22.34      -34.37     72.68 o 
  -3  -8   8     1958.99     1967.23    181.66 o 
  -2  -8   8     1055.87     1051.25    140.41 o 
  -1  -8   8     1804.80     1671.00    231.13 o 
   0  -8   8     3675.57     3332.73    307.28 o 
   1  -8   8       17.64       23.88     56.86 o 
   2  -8   8      680.06      957.00    288.04 o 
   3  -8   8     2645.04     2434.61    177.77 o 
   4  -8   8       23.58      -76.91     51.27 o 
   5  -8   8      424.07      276.86    128.70 o 
   6  -8   8        5.89       69.91    134.12 o 
   7  -8   8       55.57       18.65    153.41 o 
  -6  -7   8        3.49       41.73     71.16 o 
  -5  -7   8       68.73       67.62     86.54 o 
  -4  -7   8     1842.15     2427.57    195.19 o 
  -3  -7   8     2622.63     2567.74    193.28 o 
  -2  -7   8      144.72      167.62     88.28 o 
  -1  -7   8     2936.92     2840.06    274.49 o 
   0  -7   8       88.84       92.40     56.16 o 
   1  -7   8     1333.91     1313.05    118.42 o 
   2  -7   8      696.53      559.32     92.28 o 
   3  -7   8     1875.65     1811.07    152.75 o 
   4  -7   8        5.33        5.19     65.40 o 
   5  -7   8       23.27       71.84    119.70 o 
   6  -7   8      532.97      708.45    190.80 o 
   7  -7   8      192.41      -26.92    143.49 o 
   8  -7   8      221.03      232.51    177.76 o 
  -6  -6   8        0.22      -55.23     63.77 o 
  -5  -6   8       39.74      -12.92     59.68 o 
  -4  -6   8      626.19      856.75    319.64 o 
  -3  -6   8     2805.92     3166.94    204.10 o 
  -2  -6   8     1342.70     1827.44    312.34 o 
  -1  -6   8     3318.89     3868.93    302.32 o 
   0  -6   8     3896.27     3874.87    186.98 o 
   1  -6   8      739.01      672.14    121.26 o 
   2  -6   8      583.91      486.67     85.78 o 
   3  -6   8      169.49      135.82     70.82 o 
   4  -6   8        6.01      133.75    114.65 o 
   5  -6   8      120.77       41.61    119.15 o 
   6  -6   8      300.06      413.94    171.79 o 
   7  -6   8      162.50      230.85    163.88 o 
   8  -6   8        5.82      158.47    158.28 o 
  -7  -5   8      455.82      732.61    223.32 o 
  -6  -5   8       38.07       52.11     67.17 o 
  -5  -5   8      851.17     1062.46    200.49 o 
  -4  -5   8     4957.06     4554.37    667.53 o 
  -3  -5   8     3353.79     3492.50    203.67 o 
  -2  -5   8     5497.21     4673.70    222.99 o 
  -1  -5   8     1223.68     1000.67    161.68 o 
   0  -5   8       79.54      122.35     54.08 o 
   1  -5   8     3130.59     2962.88    160.98 o 
   2  -5   8     1120.05     1056.63    130.40 o 
   3  -5   8      997.41      959.06    155.98 o 
   4  -5   8      118.44      207.46    140.46 o 
   5  -5   8     1750.21     1687.54    233.06 o 
   6  -5   8     2490.69     2572.92    297.27 o 
   7  -5   8     1187.20     1068.74    234.71 o 
   8  -5   8      485.23      182.17    173.44 o 
  -7  -4   8      121.34      104.45    155.89 o 
  -6  -4   8      266.84      225.95     78.77 o 
  -5  -4   8      222.71      223.22     69.54 o 
  -4  -4   8      114.07       61.66     55.60 o 
  -3  -4   8       99.07       89.43     58.26 o 
  -2  -4   8      315.81      499.26     86.74 o 
  -1  -4   8     4076.83     4286.73    290.66 o 
   0  -4   8     1950.67     2356.18    138.00 o 
   1  -4   8      258.59      318.19     63.77 o 
   2  -4   8       19.40        1.66     46.20 o 
   3  -4   8       15.89      -58.06     71.65 o 
   4  -4   8     2619.18     2191.72    194.98 o 
   5  -4   8       51.08       -0.55    111.16 o 
   6  -4   8     2800.61     2662.58    298.01 o 
   7  -4   8      274.81      416.51    176.84 o 
   8  -4   8       45.30       73.67    152.95 o 
  -7  -3   8      660.97      517.47    183.36 o 
  -6  -3   8      261.38      240.45     76.60 o 
  -5  -3   8     2205.08     2504.36    237.02 o 
  -4  -3   8     2691.71     3229.29    159.67 o 
  -3  -3   8     5295.99     4945.61    182.60 o 
  -2  -3   8     3397.33     3684.79    180.89 o 
  -1  -3   8       12.69      -64.67     47.68 o 
   0  -3   8       70.84       14.46     38.74 o 
   1  -3   8     2287.19     2618.51    156.54 o 
   2  -3   8      363.65      402.00    102.89 o 
   3  -3   8      279.94      330.80    112.90 o 
   4  -3   8      211.26      276.88     72.85 o 
   5  -3   8     1387.99     1010.87    183.27 o 
   6  -3   8     3587.07     3935.35    348.90 o 
   7  -3   8     5339.44     4976.72    417.61 o 
   8  -3   8      171.39       28.39    146.52 o 
   9  -3   8      592.02      673.55    234.53 o 
  -7  -2   8      238.22       39.96    122.64 o 
  -6  -2   8      767.97      882.31    102.37 o 
  -5  -2   8      789.81      620.51     89.71 o 
  -4  -2   8        4.13       38.56     82.09 o 
  -3  -2   8        3.93       -1.61     40.12 o 
  -2  -2   8       74.74      197.28     55.80 o 
  -1  -2   8     1241.11     1439.87    156.35 o 
   0  -2   8     2137.30     2503.52    136.00 o 
   1  -2   8     1154.17     1256.78    183.36 o 
   2  -2   8      776.04      645.34    116.58 o 
   3  -2   8     1804.62     1888.72    190.80 o 
   4  -2   8      133.26       63.88     83.18 o 
   5  -2   8      543.66      639.46    158.01 o 
   6  -2   8     2778.47     2859.99    294.06 o 
   7  -2   8       87.91      -24.25    111.34 o 
   8  -2   8        3.95     -113.54    126.96 o 
   9  -2   8       85.20        9.83    144.23 o 
  -7  -1   8      473.07      591.97    187.86 o 
  -6  -1   8     3139.88     3376.89    453.72 o 
  -5  -1   8      371.95      312.39     66.42 o 
  -4  -1   8      464.09      423.01     76.26 o 
  -3  -1   8    11919.27    11915.56    316.76 o 
  -2  -1   8     8039.29     8343.04    237.22 o 
  -1  -1   8      181.64      215.04     51.56 o 
   0  -1   8       47.44       18.57     64.17 o 
   1  -1   8      685.63      777.63    117.95 o 
   2  -1   8       48.85       99.86     73.49 o 
   3  -1   8      757.25      503.69    117.86 o 
   4  -1   8     1623.20     1619.28    198.52 o 
   5  -1   8      680.12      780.57    169.76 o 
   6  -1   8     5489.35     5582.56    400.43 o 
   7  -1   8     5090.54     5475.26    414.86 o 
   8  -1   8      999.21     1361.70    260.43 o 
   9  -1   8      436.33      536.48    205.04 o 
  -8   0   8       83.67       64.86    146.06 o 
  -7   0   8      253.36      186.12    145.70 o 
  -6   0   8      819.69      862.97    190.25 o 
  -5   0   8       39.18       65.57     49.86 o 
  -4   0   8      234.14      229.35     81.62 o 
  -3   0   8      112.35       78.72     38.14 o 
  -2   0   8       45.77       11.47     40.06 o 
  -1   0   8       57.34       42.61     55.07 o 
   0   0   8      439.83      505.23     51.75 o 
   1   0   8      511.20      438.93     58.79 o 
   2   0   8     4328.70     4419.86    158.22 o 
   3   0   8     3171.24     3180.97    235.91 o 
   4   0   8     2722.67     2676.54    242.80 o 
   5   0   8     2868.99     2510.45    249.78 o 
   6   0   8     2828.11     3541.07    316.29 o 
   7   0   8      696.31      661.88    176.29 o 
   8   0   8      183.91      127.23    148.36 o 
   9   0   8       12.67     -100.96    134.76 o 
  -8   1   8       38.25     -122.82    104.45 o 
  -7   1   8      622.21      749.98    187.31 o 
  -6   1   8     1628.74     1995.56    255.84 o 
  -5   1   8     1002.23     1195.48     91.91 o 
  -4   1   8     3241.68     3384.06    133.91 o 
  -3   1   8     9126.63     9094.85    245.57 o 
  -2   1   8     2411.27     2411.60    126.67 o 
  -1   1   8      510.81      674.11     68.48 o 
   0   1   8     4205.28     4317.26    171.80 o 
   1   1   8       74.73      104.95     37.36 o 
   2   1   8       69.19       57.53     27.55 o 
   3   1   8     7884.56     7798.32    419.45 o 
   4   1   8      335.28      245.64    104.72 o 
   5   1   8      112.67       17.55     91.50 o 
   6   1   8     5378.75     5505.67    392.07 o 
   7   1   8     2175.30     2391.03    281.84 o 
   8   1   8      801.84     1107.60    228.47 o 
   9   1   8      240.69      286.25    172.61 o 
  -8   2   8      195.01      199.99    158.10 o 
  -7   2   8      303.75      121.81    132.10 o 
  -6   2   8      538.90      523.26    153.41 o 
  -5   2   8       40.19       37.30     51.22 o 
  -4   2   8     1842.36     1682.24     90.36 o 
  -3   2   8        5.52       -7.16     28.92 o 
  -2   2   8      309.45      260.14     49.87 o 
  -1   2   8      180.05       92.36     39.98 o 
   0   2   8        3.10       13.76     31.21 o 
   1   2   8      669.72      619.36     58.90 o 
   2   2   8      664.76      645.68     67.80 o 
   3   2   8    18503.29    18763.73    821.08 o 
   4   2   8     3945.90     3562.84    265.39 o 
   5   2   8     3347.23     3465.47    290.01 o 
   6   2   8     2637.21     2697.49    275.50 o 
   7   2   8      634.22      668.40    180.24 o 
   8   2   8      435.03      184.19    140.37 o 
   9   2   8      282.20      325.20    187.95 o 
  -8   3   8       30.17        8.27    132.01 o 
  -7   3   8     1262.77     1289.40    223.78 o 
  -6   3   8     2044.53     2016.04    248.58 o 
  -5   3   8      280.51      272.38    126.86 o 
  -4   3   8       36.24       14.11     31.48 o 
  -3   3   8     1714.05     1836.25     93.84 o 
  -2   3   8      120.39       96.49     34.02 o 
  -1   3   8     2105.51     2250.88     91.83 o 
   0   3   8     3735.63     3727.08    126.01 o 
   1   3   8     5721.12     5876.32    163.79 o 
   2   3   8      197.68      173.31     26.47 o 
   3   3   8     1150.55      887.22    132.56 o 
   4   3   8     4385.24     5015.85    325.93 o 
   5   3   8      400.37      484.95    126.86 o 
   6   3   8      568.72      702.85    165.63 o 
   7   3   8      387.49      444.07    148.45 o 
   8   3   8      573.96      746.39    194.93 o 
   9   3   8      250.26      355.88    186.30 o 
  -8   4   8      578.71      496.62    180.42 o 
  -7   4   8      352.19      119.88    119.15 o 
  -6   4   8        4.00       -2.85     93.43 o 
  -5   4   8      240.34      274.95    123.56 o 
  -4   4   8      246.83       86.94     54.59 o 
  -3   4   8     1621.26     1685.32     84.07 o 
  -2   4   8      926.10     1070.73     92.62 o 
  -1   4   8      376.65      557.89    133.71 o 
   0   4   8      138.08      131.20     36.70 o 
   1   4   8     1606.55     1616.75     75.18 o 
   2   4   8     2621.59     2592.81     88.34 o 
   3   4   8     5296.53     4849.29    170.45 o 
   4   4   8      634.84      604.94     62.47 o 
   5   4   8     3727.61     3279.08    273.48 o 
   6   4   8     1175.13     1460.82    207.61 o 
   7   4   8     1161.40     1130.38    206.60 o 
   8   4   8      231.71      247.39    156.90 o 
   9   4   8       25.80      127.60    163.52 o 
  -8   5   8      207.13     -159.93    110.60 o 
  -7   5   8     1790.29     1199.65    222.77 o 
  -6   5   8     3516.37     3135.03    303.61 o 
  -5   5   8      233.85      249.79     95.63 o 
  -4   5   8       72.30       28.13     60.94 o 
  -3   5   8      378.00      623.09     92.93 o 
  -2   5   8     1769.86     1742.61     74.21 o 
  -1   5   8        3.18      -23.15     34.47 o 
   0   5   8     1386.62     1429.65    102.47 o 
   1   5   8     7280.80     7181.65    196.89 o 
   2   5   8      637.02      604.39     51.14 o 
   3   5   8     3281.50     3385.88    152.31 o 
   4   5   8     6258.13     6260.52    368.28 o 
   5   5   8      559.17      858.38    155.98 o 
   6   5   8        9.42       46.39     99.03 o 
   7   5   8      304.65      342.28    152.13 o 
   8   5   8       42.90       52.91    133.29 o 
   9   5   8       71.27      124.93    152.13 o 
  -8   6   8      642.19      800.50    211.01 o 
  -7   6   8       96.49      -76.52    108.40 o 
  -6   6   8      893.47     1035.85    146.54 o 
  -5   6   8       93.75      109.80    122.78 o 
  -4   6   8       94.72       90.80     68.62 o 
  -3   6   8     2945.40     3036.23    181.77 o 
  -2   6   8     1094.38     1039.90    102.88 o 
  -1   6   8     1020.69     1007.38     92.07 o 
   0   6   8      826.62     1053.47    142.71 o 
   1   6   8     3544.35     3380.21    120.61 o 
   2   6   8     2884.95     2687.70     99.58 o 
   3   6   8     1896.50     1932.45    185.47 o 
   4   6   8     7191.61     6766.59    386.47 o 
   5   6   8     2134.46     2584.31    242.06 o 
   6   6   8      858.97      825.67    167.65 o 
   7   6   8     1286.55     1233.09    208.35 o 
   8   6   8      665.83      588.02    175.83 o 
   9   6   8      151.49      487.25    184.74 o 
  -8   7   8      260.02      293.78    163.70 o 
  -7   7   8     1174.27     1129.29    159.38 o 
  -6   7   8     1991.56     2243.18    382.29 o 
  -5   7   8     1666.00     1752.21    168.32 o 
  -4   7   8       34.56      -31.01     59.71 o 
  -3   7   8      264.23      235.53     70.74 o 
  -2   7   8       61.31       95.87     99.99 o 
  -1   7   8     1690.50     1724.17    170.50 o 
   0   7   8     4628.58     4648.35    285.15 o 
   1   7   8     3457.34     3606.39    129.00 o 
   2   7   8     1425.50     1605.76     82.79 o 
   3   7   8      302.34      206.97     86.90 o 
   4   7   8      844.59     1065.34    151.94 o 
   5   7   8      230.48      112.99     97.38 o 
   6   7   8       85.03      -73.77     84.51 o 
   7   7   8       23.89       13.04    108.40 o 
   8   7   8        6.51        0.73    121.44 o 
   9   7   8      445.72      288.82    169.49 o 
  -8   8   8     1287.25     1313.42    290.47 o 
  -7   8   8      184.28      216.92    157.13 o 
  -6   8   8      377.60       94.17    216.16 o 
  -5   8   8      130.45       74.27    100.04 o 
  -4   8   8       65.50       74.92     63.08 o 
  -3   8   8        0.05      -72.25     48.17 o 
  -2   8   8        1.84      -52.56     35.04 o 
  -1   8   8      409.64      450.99     47.69 o 
   0   8   8     4656.07     4926.04    203.18 o 
   1   8   8     3575.52     3510.44    130.91 o 
   2   8   8     2385.47     2503.22    106.66 o 
   3   8   8     7579.26     7984.98    421.93 o 
   4   8   8     1707.39     1915.73    197.23 o 
   5   8   8      342.35      411.73    118.69 o 
   6   8   8       40.45      170.04    114.19 o 
   7   8   8      136.75      472.27    141.19 o 
   8   8   8       21.66     -165.35    110.24 o 
   9   8   8      190.83      145.00    113.00 o 
  -8   9   8      116.03      144.51    107.37 o 
  -7   9   8      720.50      719.96    147.24 o 
  -6   9   8      338.43      315.91    102.89 o 
  -5   9   8     3736.38     3973.86    295.80 o 
  -4   9   8      302.00      347.55     92.61 o 
  -3   9   8     1098.18     1105.34    127.49 o 
  -2   9   8       47.65       68.06     56.25 o 
  -1   9   8        2.50      -32.31     27.86 o 
   0   9   8     2225.83     2158.46    127.24 o 
   1   9   8     5672.06     5937.93    162.36 o 
   2   9   8     2045.84     2011.10    103.18 o 
   3   9   8      131.71       90.38     88.60 o 
   4   9   8     1232.07     1520.71    175.55 o 
   5   9   8      232.50      121.26    101.51 o 
   6   9   8        9.58      -54.20     88.01 o 
   7   9   8      398.69      478.79    156.63 o 
   8   9   8       73.95       53.74    100.66 o 
  -7  10   8      317.59      325.37    114.86 o 
  -6  10   8      271.55      170.51     96.15 o 
  -5  10   8      114.23       35.43     76.00 o 
  -4  10   8       55.31       14.65     66.50 o 
  -3  10   8      928.08     1071.93    128.05 o 
  -2  10   8       20.22       10.22     59.28 o 
  -1  10   8     1963.51     2122.16     81.92 o 
   0  10   8     3450.67     3519.34    113.18 o 
   1  10   8     3535.34     3584.73    119.11 o 
   2  10   8     2565.64     2521.52    121.82 o 
   3  10   8     2551.30     2733.98    191.72 o 
   4  10   8     1865.59     1874.95    392.17 o 
   5  10   8        7.55        3.96     63.91 o 
   6  10   8       86.71       59.29     87.55 o 
   7  10   8        1.17      -10.22     80.30 o 
   8  10   8        0.12        8.54    130.63 o 
  -7  11   8       55.10       96.33    101.04 o 
  -6  11   8      724.34      907.79    152.21 o 
  -5  11   8     3700.48     3586.70    245.28 o 
  -4  11   8       18.77      -48.72     61.42 o 
  -3  11   8     1377.39     1560.73    153.26 o 
  -2  11   8       68.18       61.65     28.08 o 
  -1  11   8      740.39      746.75     55.98 o 
   0  11   8      180.01      131.06     47.77 o 
   1  11   8      210.44      200.75     69.20 o 
   2  11   8      176.07      135.23     49.73 o 
   3  11   8       99.11       49.06     44.97 o 
   4  11   8     2460.50     2443.70    139.52 o 
   5  11   8        8.57        6.77     57.30 o 
   6  11   8       12.97       69.26     66.72 o 
   7  11   8        5.91     -171.14    114.09 o 
   8  11   8       65.83      312.98    185.75 o 
  -7  12   8     1088.54     1092.99    180.97 o 
  -6  12   8      169.39      216.31    104.93 o 
  -5  12   8      560.10      461.17    114.35 o 
  -4  12   8       39.62       16.00     69.60 o 
  -3  12   8        2.21      -83.06     57.10 o 
  -2  12   8      456.66      437.28     94.34 o 
  -1  12   8      403.87      334.89     48.24 o 
   0  12   8     4126.74     4155.81    135.82 o 
   1  12   8      576.39      623.89     65.46 o 
   2  12   8     4872.83     4810.67    283.95 o 
   3  12   8     2533.05     2346.78    132.06 o 
   4  12   8      969.79      965.65    130.62 o 
   5  12   8      199.82       44.36     88.73 o 
   6  12   8       17.29       25.73     86.82 o 
   7  12   8      600.10      592.61    204.31 o 
   8  12   8       20.58      -48.14    154.24 o 
  -7  13   8       13.34      -64.94    102.89 o 
  -6  13   8      343.51      350.52    123.88 o 
  -5  13   8      761.54      596.71    132.57 o 
  -4  13   8       26.56      -53.76     74.55 o 
  -3  13   8        3.71        7.90     67.58 o 
  -2  13   8      740.39      489.96    100.42 o 
  -1  13   8      772.26      839.53    133.93 o 
   0  13   8      166.04      117.58     44.80 o 
   1  13   8      807.53      751.48     81.84 o 
   2  13   8     3118.82     3245.04    191.20 o 
   3  13   8      514.83      449.12     75.22 o 
   4  13   8      293.29      244.96     77.94 o 
   5  13   8       84.09      144.86     85.28 o 
   6  13   8        6.14      -59.41     82.83 o 
   7  13   8       43.68      -92.67     87.34 o 
  -6  14   8      211.08      263.44    120.01 o 
  -5  14   8       12.19       49.04     81.99 o 
  -4  14   8      245.90      313.66     99.15 o 
  -3  14   8       34.83       49.30     69.77 o 
  -2  14   8      114.57       98.06     78.42 o 
  -1  14   8     1098.72     1119.16     98.21 o 
   0  14   8     2156.51     2277.24    184.81 o 
   1  14   8     1632.80     1899.56    144.12 o 
   2  14   8     3798.99     3667.43    246.06 o 
   3  14   8       79.14       21.10     70.09 o 
   4  14   8      642.42      590.59    135.36 o 
   5  14   8      175.54      137.69     96.85 o 
   6  14   8       26.69       42.28     95.97 o 
   7  14   8      208.16      172.20    116.50 o 
  -6  15   8        0.57       -6.91     99.67 o 
  -5  15   8        8.43       52.86     98.57 o 
  -4  15   8        4.92      -38.00     74.48 o 
  -3  15   8      615.64      384.62    105.97 o 
  -2  15   8     4268.75     4578.41    709.92 o 
  -1  15   8      257.05      204.97     53.08 o 
   0  15   8      802.55      817.92     85.14 o 
   1  15   8      165.15      186.52     80.52 o 
   2  15   8      329.62      212.12     84.32 o 
   3  15   8     1815.62     1891.32    174.70 o 
   4  15   8      569.25      560.97    123.67 o 
   5  15   8      892.34      794.06    143.27 o 
   6  15   8      189.83       -9.48     95.91 o 
  -5  16   8       31.56      -12.15     94.75 o 
  -4  16   8       21.93       69.69     93.51 o 
  -3  16   8      112.35      137.43    111.57 o 
  -2  16   8     1215.54     1196.92    164.50 o 
  -1  16   8      877.52      890.38    102.76 o 
   0  16   8      251.92      191.23     59.17 o 
   1  16   8      182.03      158.88     83.64 o 
   2  16   8       17.75       10.63     72.45 o 
   3  16   8       19.47      135.01     85.32 o 
   4  16   8       89.39      211.18     99.23 o 
   5  16   8      634.92      400.02    131.69 o 
   6  16   8        3.49      -97.35    103.60 o 
  -5  17   8      589.59      499.47    170.82 o 
  -4  17   8        2.84       48.23     96.13 o 
  -3  17   8      933.74      751.52    141.22 o 
  -2  17   8     3584.64     3285.11    247.79 o 
  -1  17   8     2448.69     2623.19    478.15 o 
   0  17   8       71.10       41.94     65.22 o 
   1  17   8      875.65      776.06    122.24 o 
   2  17   8      354.08      311.78    100.86 o 
   3  17   8        9.10      -55.41     81.05 o 
   4  17   8       45.20       59.14     90.73 o 
   5  17   8      344.43      186.12    261.08 o 
  -4  18   8        0.28      -19.03     93.69 o 
  -3  18   8       75.02      -45.50     84.94 o 
  -2  18   8      706.50      781.46    148.97 o 
  -1  18   8      165.33        9.31     98.46 o 
   0  18   8      862.21      831.33    124.04 o 
   1  18   8     1311.91     1377.26    156.98 o 
   2  18   8      559.78      552.42    122.22 o 
   3  18   8        3.16      -74.47     82.92 o 
   4  18   8      390.57      314.32    117.41 o 
   5  18   8       74.99      133.30    101.71 o 
  -3  19   8     1117.01     1470.71    202.80 o 
  -2  19   8     3105.11     3564.22    373.52 o 
  -1  19   8     1375.18     1175.95    279.63 o 
   0  19   8     2136.89     2701.63    180.11 o 
   1  19   8       33.17      116.85     94.32 o 
   2  19   8      260.04      268.78    109.32 o 
   3  19   8      475.69      498.58    289.60 o 
   4  19   8       63.66      177.11    115.00 o 
  -2  20   8       53.98     -129.68    171.65 o 
  -1  20   8      122.24      -85.62    175.74 o 
   0  20   8      333.54      542.64    238.11 o 
   1  20   8     1321.79     1311.47    172.04 o 
   2  20   8      142.32     -108.41     94.90 o 
   0 -13   9      542.67      579.57    207.61 o 
   1 -13   9     2355.46     2705.76    340.08 o 
   2 -13   9     1073.89      948.22    236.73 o 
   3 -13   9      289.28      262.55    168.11 o 
  -2 -12   9      265.68      515.91    200.54 o 
  -1 -12   9      408.13      412.56    172.34 o 
   0 -12   9      348.43      518.11    175.37 o 
   1 -12   9      164.52      223.60    149.55 o 
   2 -12   9      721.52     1132.31    236.64 o 
   3 -12   9      534.04      695.41    198.89 o 
   4 -12   9      257.03        0.18    139.82 o 
  -3 -11   9      267.89      173.97    104.35 o 
  -2 -11   9      742.45     1080.69    236.18 o 
  -1 -11   9      757.50      942.43    223.96 o 
   0 -11   9     3646.00     3720.02    365.89 o 
   1 -11   9     1994.89     2119.85    292.13 o 
   2 -11   9      990.37     1000.40    222.86 o 
   3 -11   9      210.04      424.23    163.15 o 
   4 -11   9     1467.69     1188.63    235.26 o 
   5 -11   9      596.76      378.12    127.51 o 
  -4 -10   9       17.53       15.01     93.60 o 
  -3 -10   9      122.86      -25.05     93.40 o 
  -2 -10   9      106.51      138.16    134.40 o 
  -1 -10   9       43.56       21.40    106.56 o 
   0 -10   9     1005.22     1229.32    229.11 o 
   1 -10   9      484.66      541.54    167.28 o 
   2 -10   9      683.01     1041.92    211.01 o 
   3 -10   9      927.68      773.03    190.25 o 
   4 -10   9      559.61      323.71    190.34 o 
   5 -10   9      239.87      226.35    116.48 o 
   6 -10   9       96.85      125.57    105.70 o 
  -4  -9   9      422.57      324.87    113.39 o 
  -3  -9   9       32.53       16.39     85.11 o 
  -2  -9   9      481.33      438.98    116.54 o 
  -1  -9   9      193.07      166.73    121.63 o 
   0  -9   9     1560.85     1738.71    248.49 o 
   1  -9   9    10146.94    10348.82    590.32 o 
   2  -9   9     3577.55     3290.56    316.10 o 
   3  -9   9     2191.77     1896.18    169.31 o 
   4  -9   9     2325.26     2464.06    397.54 o 
   5  -9   9      434.24      461.59    121.72 o 
   6  -9   9       80.84       88.24     99.47 o 
  -5  -8   9      189.40      171.25    105.10 o 
  -4  -8   9      871.31      794.20    167.51 o 
  -3  -8   9     2572.66     2744.98    215.06 o 
  -2  -8   9     2310.68     2073.91    187.22 o 
  -1  -8   9     1040.81      964.94    189.42 o 
   0  -8   9     4834.68     5707.96    401.81 o 
   1  -8   9      133.66       42.62     97.10 o 
   2  -8   9     1474.85     1406.13    140.44 o 
   3  -8   9      624.14      626.12    115.00 o 
   4  -8   9      365.73      331.75     98.12 o 
   5  -8   9        2.56        9.07    105.92 o 
   6  -8   9       18.20       -4.41     98.98 o 
   7  -8   9      488.72      405.95    196.04 o 
  -5  -7   9       53.08       65.31     74.19 o 
  -4  -7   9      449.29      626.27    121.63 o 
  -3  -7   9       37.07       60.71     77.10 o 
  -2  -7   9      233.22      379.62    100.67 o 
  -1  -7   9       10.41      -90.30     83.69 o 
   0  -7   9     2166.98     2655.23    270.91 o 
   1  -7   9     4555.56     4643.32    220.62 o 
   2  -7   9      182.35      160.45    104.54 o 
   3  -7   9     2477.42     2287.95    367.78 o 
   4  -7   9       13.09      -33.90     64.64 o 
   5  -7   9      140.96      119.97    134.03 o 
   6  -7   9       16.65      142.21    136.69 o 
   7  -7   9       39.56     -120.62    128.43 o 
  -6  -6   9       54.91       27.97    110.50 o 
  -5  -6   9      180.02       19.69     72.79 o 
  -4  -6   9     2521.95     2874.67    279.54 o 
  -3  -6   9      910.95     1158.33    219.92 o 
  -2  -6   9     1951.42     2076.11    171.34 o 
  -1  -6   9       68.41       97.74    102.89 o 
   0  -6   9     1231.69     1297.71    115.26 o 
   1  -6   9      381.61      451.61     86.64 o 
   2  -6   9        0.48       -9.36     61.87 o 
   3  -6   9       13.71      -21.58     81.02 o 
   4  -6   9      138.90      102.70    108.40 o 
   5  -6   9      353.88      385.00    150.29 o 
   6  -6   9      273.11      174.54    145.51 o 
   7  -6   9       20.94       99.76    151.94 o 
   8  -6   9       44.19      -67.06    158.47 o 
  -6  -5   9      203.84      283.64     90.20 o 
  -5  -5   9      762.82      670.99    145.91 o 
  -4  -5   9        4.01        4.62     49.89 o 
  -3  -5   9      446.17      389.19     93.52 o 
  -2  -5   9       98.06       47.93     63.29 o 
  -1  -5   9       10.44      -17.36     71.56 o 
   0  -5   9     1821.33     1836.98    408.24 o 
   1  -5   9     3001.25     2825.73    167.23 o 
   2  -5   9     1008.95     1018.78    113.55 o 
   3  -5   9     1304.20     1312.06    384.08 o 
   4  -5   9      705.99      609.42    153.69 o 
   5  -5   9      131.39      -38.12    116.21 o 
   6  -5   9      170.42      115.38    138.07 o 
   7  -5   9      230.83      423.03    174.08 o 
   8  -5   9        3.66     -146.34    143.22 o 
  -6  -4   9       39.42       53.03     72.88 o 
  -5  -4   9       13.22       62.33     65.28 o 
  -4  -4   9      701.85      577.18     87.84 o 
  -3  -4   9      306.93      380.02    130.91 o 
  -2  -4   9     1080.99     1030.46    117.64 o 
  -1  -4   9      208.42      122.82     94.16 o 
   0  -4   9      668.87      692.44     86.51 o 
   1  -4   9     1350.32     1434.23    119.89 o 
   2  -4   9     3979.77     4212.52    202.72 o 
   3  -4   9       20.02       77.17     89.75 o 
   4  -4   9      235.06      338.43    133.39 o 
   5  -4   9     3643.09     3841.93    331.35 o 
   6  -4   9     1004.28     1104.66    216.25 o 
   7  -4   9     1847.73     2068.86    292.59 o 
   8  -4   9      688.02      290.29    185.66 o 
  -7  -3   9      205.47      334.48    172.80 o 
  -6  -3   9      127.36       77.43     71.36 o 
  -5  -3   9     1491.86     1629.15    129.92 o 
  -4  -3   9      975.43      878.76     98.24 o 
  -3  -3   9      418.89      589.47     79.04 o 
  -2  -3   9       59.28       32.70     72.94 o 
  -1  -3   9      432.46      200.91     91.86 o 
   0  -3   9     1553.64     1728.18    122.78 o 
   1  -3   9     2880.69     3108.57    166.63 o 
   2  -3   9     1952.09     2047.92    193.74 o 
   3  -3   9       78.13       13.14     82.77 o 
   4  -3   9      843.04      910.09    169.30 o 
   5  -3   9      499.84      559.08    162.42 o 
   6  -3   9      257.75      449.86    168.20 o 
   7  -3   9      472.77      233.24    161.68 o 
   8  -3   9        0.46      -19.29    128.15 o 
  -7  -2   9       53.53      -42.81    116.85 o 
  -6  -2   9        1.00      -84.24     91.31 o 
  -5  -2   9      312.16      354.32     74.61 o 
  -4  -2   9     1749.23     1851.99    122.74 o 
  -3  -2   9     1077.07     1282.59    100.99 o 
  -2  -2   9     6973.20     6851.09    269.27 o 
  -1  -2   9      640.78      503.41    111.98 o 
   0  -2   9      118.37       87.15     47.86 o 
   1  -2   9     1872.98     1981.60    132.40 o 
   2  -2   9     1548.45     1339.56    158.37 o 
   3  -2   9     1033.21     1330.46    171.51 o 
   4  -2   9       76.04      162.87    103.07 o 
   5  -2   9       51.85       60.17    108.49 o 
   6  -2   9     1822.28     1825.70    251.06 o 
   7  -2   9     2968.91     3155.80    344.31 o 
   8  -2   9     1276.12     1454.48    274.95 o 
   9  -2   9      264.44      302.14    195.21 o 
  -7  -1   9      169.80       69.54    142.66 o 
  -6  -1   9      135.99      452.89    157.45 o 
  -5  -1   9      169.44      175.16     65.87 o 
  -4  -1   9       10.56       35.18     45.79 o 
  -3  -1   9     1557.04     1646.48    129.64 o 
  -2  -1   9      826.96      662.19     86.52 o 
  -1  -1   9     2202.30     2231.88    479.35 o 
   0  -1   9      238.19      233.51     45.13 o 
   1  -1   9      150.81       42.53     69.63 o 
   2  -1   9       42.72      -27.28     65.41 o 
   3  -1   9      507.47      550.08    130.72 o 
   4  -1   9     1951.47     2084.94    224.15 o 
   5  -1   9     1128.93     1185.96    199.62 o 
   6  -1   9     1009.89     1074.53    206.05 o 
   7  -1   9      551.44      605.66    174.91 o 
   8  -1   9       25.34       86.90    153.23 o 
   9  -1   9       13.08       32.34    166.09 o 
  -7   0   9      104.26      -59.71    107.66 o 
  -6   0   9      392.76      453.44    155.80 o 
  -5   0   9     2206.99     2320.76    131.60 o 
  -4   0   9      164.57      159.41     52.63 o 
  -3   0   9     6136.57     6204.42    198.61 o 
  -2   0   9     5161.56     5165.14    211.10 o 
  -1   0   9       81.26      114.38     63.52 o 
   0   0   9      145.02      163.68     39.66 o 
   1   0   9       39.01      -16.48     67.52 o 
   2   0   9      347.97      381.38     89.20 o 
   3   0   9      398.31      433.89     61.59 o 
   4   0   9      231.20      130.81     89.93 o 
   5   0   9       31.02      138.44    100.87 o 
   6   0   9     1264.60     1466.88    235.35 o 
   7   0   9     2532.89     2585.78    305.63 o 
   8   0   9      467.52      420.83    190.80 o 
   9   0   9       52.33      121.72    162.78 o 
  -7   1   9      138.79      340.26    151.85 o 
  -6   1   9      166.87      107.39    122.64 o 
  -5   1   9     1105.78     1057.12    115.12 o 
  -4   1   9      713.03      721.98     71.87 o 
  -3   1   9      200.16      200.16    146.16 o 
  -2   1   9     4917.67     4590.25    189.30 o 
  -1   1   9     2944.51     2840.22    135.13 o 
   0   1   9      931.81     1405.60     98.57 o 
   1   1   9     1974.45     1972.93    106.75 o 
   2   1   9     3158.49     3171.58    211.88 o 
   3   1   9       25.47       15.07     64.86 o 
   4   1   9     2583.86     2871.02    251.71 o 
   5   1   9     4005.06     4081.51    314.82 o 
   6   1   9     1440.10     1523.19    226.54 o 
   7   1   9       81.42       36.56    118.96 o 
   8   1   9        1.89       49.70    124.84 o 
   9   1   9        3.36      111.80    158.10 o 
  -7   2   9        4.32       79.74    134.21 o 
  -6   2   9     1270.85     1530.36    235.45 o 
  -5   2   9     1247.80     1287.84    206.51 o 
  -4   2   9     1931.25     1999.35    141.15 o 
  -3   2   9     9030.48     8471.97    292.24 o 
  -2   2   9     9058.88     8458.86    282.64 o 
  -1   2   9      134.93       96.64     39.99 o 
   0   2   9     2811.82     3141.90    145.35 o 
   1   2   9      208.47      290.41     49.44 o 
   2   2   9      232.54      349.59     44.04 o 
   3   2   9     2267.61     2491.71    220.75 o 
   4   2   9       72.58       13.04     81.12 o 
   5   2   9     1770.96     1619.19    207.52 o 
   6   2   9     1137.05     1216.74    206.69 o 
   7   2   9     1777.52     1970.66    269.16 o 
   8   2   9     1061.25     1147.01    236.27 o 
   9   2   9      870.67      667.39    219.19 o 
  -8   3   9        3.30      110.14    136.79 o 
  -7   3   9        3.46       87.82    117.22 o 
  -6   3   9        2.19       98.66    115.56 o 
  -5   3   9      871.73      870.87    176.10 o 
  -4   3   9     1157.44     1374.37    107.58 o 
  -3   3   9      708.61      838.16     81.07 o 
  -2   3   9    11266.75    11483.62    298.51 o 
  -1   3   9     5295.64     5317.49    163.69 o 
   0   3   9     1186.42     1168.23     72.95 o 
   1   3   9     3464.00     3507.82    132.84 o 
   2   3   9      455.92      668.30    164.76 o 
   3   3   9      123.16       86.08     80.20 o 
   4   3   9     5053.16     5453.03    351.38 o 
   5   3   9     3310.05     3644.88    300.39 o 
   6   3   9     1453.49     1240.25    206.42 o 
   7   3   9       13.57      -11.30    106.01 o 
   8   3   9      239.05      178.95    149.65 o 
   9   3   9       28.63      112.07    159.29 o 
  -8   4   9       56.61      409.53    180.97 o 
  -7   4   9       85.01       34.08    120.89 o 
  -6   4   9     2175.81     2109.65    262.27 o 
  -5   4   9     2360.94     2329.67    254.65 o 
  -4   4   9     1775.11     1791.38    180.47 o 
  -3   4   9     3027.53     2963.66    156.84 o 
  -2   4   9     3675.94     3698.52    129.62 o 
  -1   4   9     2409.42     2389.75    142.34 o 
   0   4   9     1062.41     1218.60    110.35 o 
   1   4   9      629.59      608.99     76.74 o 
   2   4   9      939.84     1103.85     58.77 o 
   3   4   9     2248.05     2200.21     97.83 o 
   4   4   9     5370.07     5298.43    341.73 o 
   5   4   9      138.00      292.13    128.24 o 
   6   4   9       45.02      128.52    107.85 o 
   7   4   9      897.53      599.78    178.95 o 
   8   4   9      680.46      590.59    183.64 o 
   9   4   9      202.77       30.50    151.85 o 
  -8   5   9      303.17      237.65    155.71 o 
  -7   5   9      772.45      705.42    175.83 o 
  -6   5   9      218.65      109.13    111.43 o 
  -5   5   9       84.35       28.25     71.30 o 
  -4   5   9      688.78      629.50    105.39 o 
  -3   5   9      559.53      543.93    118.40 o 
  -2   5   9     3224.84     3167.55    115.07 o 
  -1   5   9     3502.39     3858.18    209.95 o 
   0   5   9     2704.27     2702.88    112.90 o 
   1   5   9     1028.23     1248.66     72.35 o 
   2   5   9      405.89      463.32     44.26 o 
   3   5   9       11.53       62.53     36.87 o 
   4   5   9       20.60        6.43     35.13 o 
   5   5   9      713.73      690.72    150.75 o 
   6   5   9      705.91      674.83    159.84 o 
   7   5   9       52.97       64.21    113.36 o 
   8   5   9        1.10       70.64    139.45 o 
   9   5   9       59.12      -42.81    138.62 o 
  -8   6   9      183.33       33.53    139.45 o 
  -7   6   9      296.02      140.18    129.34 o 
  -6   6   9     4651.29     4938.78    286.49 o 
  -5   6   9      793.11      575.48    203.62 o 
  -4   6   9     2285.54     2668.53    430.52 o 
  -3   6   9     4405.31     4370.90    215.27 o 
  -2   6   9       54.13       40.75     25.51 o 
  -1   6   9     1060.54     1003.83     97.69 o 
   0   6   9       28.53       38.68     33.38 o 
   1   6   9    10040.09    10266.74    270.48 o 
   2   6   9      283.14      337.63     43.39 o 
   3   6   9      202.08      132.93     46.96 o 
   4   6   9     1483.69     1506.47    184.28 o 
   5   6   9      538.85      491.75    140.46 o 
   6   6   9       27.29      -54.48     96.27 o 
   7   6   9       28.35       31.60    113.64 o 
   8   6   9      397.55      322.72    155.34 o 
   9   6   9       61.57      -82.31    134.30 o 
  -8   7   9     1014.03      816.39    211.93 o 
  -7   7   9      763.86      864.66    154.58 o 
  -6   7   9       33.85       54.64    100.13 o 
  -5   7   9      267.41      162.79     82.60 o 
  -4   7   9       12.83      -35.62     93.29 o 
  -3   7   9       70.49       38.39     56.63 o 
  -2   7   9      368.57      267.11     70.28 o 
  -1   7   9       29.16       -9.89     40.77 o 
   0   7   9       19.64      -18.27     37.63 o 
   1   7   9     4332.33     4541.76    152.37 o 
   2   7   9      392.13      419.55     75.89 o 
   3   7   9      430.29      465.47     69.64 o 
   4   7   9     3242.44     3404.66    269.34 o 
   5   7   9     2863.19     3058.42    264.29 o 
   6   7   9      623.43      289.83    125.95 o 
   7   7   9      634.62      823.74    187.86 o 
   8   7   9        0.50       -1.10    133.85 o 
   9   7   9      300.62      502.77    193.47 o 
  -7   8   9      869.82     1024.88    164.76 o 
  -6   8   9      691.77      895.89    145.42 o 
  -5   8   9     1198.92     1243.91    153.05 o 
  -4   8   9     5607.79     6148.90    285.24 o 
  -3   8   9     1304.24     1315.36    137.72 o 
  -2   8   9     3235.25     3324.02    302.78 o 
  -1   8   9     3305.56     3419.34    176.96 o 
   0   8   9      308.65      296.59     64.63 o 
   1   8   9     1029.19     1042.26    124.96 o 
   2   8   9       78.00       93.27     37.76 o 
   3   8   9      444.06      334.75    108.67 o 
   4   8   9     1130.00     1373.82    179.59 o 
   5   8   9      479.01      412.01    128.52 o 
   6   8   9       53.82     -121.90     89.02 o 
   7   8   9      463.60      418.81    153.60 o 
   8   8   9     1010.19     1081.51    219.92 o 
  -7   9   9      618.26      330.68    177.80 o 
  -6   9   9       16.02      -27.94     93.43 o 
  -5   9   9       42.85       87.08     84.94 o 
  -4   9   9       31.33       49.51     71.46 o 
  -3   9   9      640.51      735.25    177.62 o 
  -2   9   9        5.06       35.33     75.05 o 
  -1   9   9       41.78       15.46     33.57 o 
   0   9   9      552.51      532.86     79.67 o 
   1   9   9     2705.28     2508.86    118.65 o 
   2   9   9     1216.67     1373.43     87.65 o 
   3   9   9     2024.56     2053.98    199.25 o 
   4   9   9     3292.22     3433.87    265.95 o 
   5   9   9      992.53     1418.65    195.12 o 
   6   9   9     1121.83      968.34    180.05 o 
   7   9   9      131.08       -2.30    120.25 o 
   8   9   9      201.90      310.87    150.38 o 
  -7  10   9      238.67      202.33    111.89 o 
  -6  10   9      995.23      852.81    221.53 o 
  -5  10   9     2797.98     2932.25    222.61 o 
  -4  10   9     2720.17     2253.87    241.56 o 
  -3  10   9       79.18       61.10     65.33 o 
  -2  10   9      910.00      989.71    158.56 o 
  -1  10   9      149.16      171.94     55.88 o 
   0  10   9        4.52        7.16     37.41 o 
   1  10   9     1231.61     1225.32    108.59 o 
   2  10   9      777.79      835.08     77.42 o 
   3  10   9        4.42       24.34     80.66 o 
   4  10   9     2525.39     2392.68    223.32 o 
   5  10   9     1076.13     1325.23    193.56 o 
   6  10   9       34.86      -48.14     93.79 o 
   7  10   9      684.60      605.01    161.40 o 
   8  10   9      921.81      768.58    149.77 o 
  -7  11   9      824.30      865.15    157.44 o 
  -6  11   9     1132.01     1098.26    167.46 o 
  -5  11   9       41.59       20.37     73.69 o 
  -4  11   9      537.53      424.87    104.85 o 
  -3  11   9      709.89      657.54    183.36 o 
  -2  11   9     1008.51      893.61    279.73 o 
  -1  11   9     1136.88     1094.46     88.82 o 
   0  11   9     1240.04     1261.85     74.34 o 
   1  11   9     2823.90     2926.40    114.25 o 
   2  11   9     3355.82     3322.24    147.67 o 
   3  11   9     6248.48     6206.76    217.18 o 
   4  11   9     1518.18     1566.19    160.58 o 
   5  11   9      686.64      632.51    200.86 o 
   6  11   9     1318.86     1576.45    168.58 o 
   7  11   9      302.18      396.69    115.03 o 
   8  11   9       19.77       -4.32    153.69 o 
  -7  12   9       24.64      -19.83     97.75 o 
  -6  12   9      260.59      237.56    109.06 o 
  -5  12   9     1279.67     1263.83    256.85 o 
  -4  12   9      573.46      506.37    108.92 o 
  -3  12   9      959.25      957.05    163.20 o 
  -2  12   9      732.11      684.20    111.53 o 
  -1  12   9        9.53       -4.46     32.14 o 
   0  12   9      715.63      684.48    127.95 o 
   1  12   9       59.76        4.72     37.32 o 
   2  12   9     1287.75     1325.11    154.19 o 
   3  12   9      108.88      -24.67     48.64 o 
   4  12   9     2984.90     3282.09    165.62 o 
   5  12   9      604.89      767.35     98.12 o 
   6  12   9      287.05      358.07    109.81 o 
   7  12   9      191.10       73.77    137.61 o 
   8  12   9       57.68       -5.42    150.20 o 
  -6  13   9      993.02      929.83    162.03 o 
  -5  13   9       26.11      -61.80     79.40 o 
  -4  13   9       27.40       -6.86     80.42 o 
  -3  13   9      283.38      361.08     98.56 o 
  -2  13   9       11.50      -25.38     72.76 o 
  -1  13   9      836.08      895.33     67.46 o 
   0  13   9     2518.15     2682.74    113.08 o 
   1  13   9     3189.76     3204.16    131.58 o 
   2  13   9     4437.84     4265.73    297.78 o 
   3  13   9     4968.79     5064.16    196.27 o 
   4  13   9     1054.31      862.38    128.15 o 
   5  13   9     1188.99     1060.90    114.50 o 
   6  13   9     1015.85      935.06    156.31 o 
   7  13   9      302.86      293.78    170.50 o 
  -6  14   9      653.34      501.12    246.61 o 
  -5  14   9      712.89      517.27    120.57 o 
  -4  14   9        7.06      -21.05     72.44 o 
  -3  14   9      790.21      748.33    131.83 o 
  -2  14   9       33.67      -44.90     61.23 o 
  -1  14   9      112.44       83.30     47.55 o 
   0  14   9      195.41      185.38     50.63 o 
   1  14   9      102.26      165.47     52.66 o 
   2  14   9      550.62      813.10    257.77 o 
   3  14   9      440.59      342.66    100.03 o 
   4  14   9      958.78      825.28    109.92 o 
   5  14   9      230.05      300.52    101.04 o 
   6  14   9      346.10      446.74    129.55 o 
   7  14   9       11.84      157.45    181.52 o 
  -6  15   9      396.79      450.01    133.57 o 
  -5  15   9      186.12       57.29     90.43 o 
  -4  15   9       44.81       -0.88     79.43 o 
  -3  15   9        3.70      -57.55     66.63 o 
  -2  15   9      246.18      104.84     86.13 o 
  -1  15   9        8.10        2.43     71.51 o 
   0  15   9      112.75      104.18     48.21 o 
   1  15   9      591.74      730.08     90.55 o 
   2  15   9     5197.51     5648.78    265.01 o 
   3  15   9     3306.74     3500.50    225.33 o 
   4  15   9     1338.68     1326.70    165.38 o 
   5  15   9     1408.68     1410.91    230.16 o 
   6  15   9      737.97      767.41    307.88 o 
  -5  16   9       55.21       56.29     97.64 o 
  -4  16   9        0.30      -95.86     73.73 o 
  -3  16   9      263.49      326.35    101.64 o 
  -2  16   9     3412.91     3354.31    353.72 o 
  -1  16   9     2427.50     2157.84    198.29 o 
   0  16   9      876.72      898.86     86.81 o 
   1  16   9      115.62      229.09    113.36 o 
   2  16   9      611.84      572.50    130.91 o 
   3  16   9       11.19       47.29    104.63 o 
   4  16   9       33.57      -26.53    103.67 o 
   5  16   9       14.84      -33.06     96.03 o 
   6  16   9       52.42      108.45    111.07 o 
  -5  17   9      135.45       82.98    101.69 o 
  -4  17   9       45.72      219.35    108.79 o 
  -3  17   9        8.47      -60.18     77.52 o 
  -2  17   9       58.57     -106.48     70.98 o 
  -1  17   9      999.51      790.70    139.39 o 
   0  17   9        6.02       50.92     54.67 o 
   1  17   9      251.98      147.20     73.11 o 
   2  17   9     2333.56     2867.31    263.83 o 
   3  17   9     1062.75     1066.28    151.74 o 
   4  17   9     1036.60      871.42    151.22 o 
   5  17   9      225.42      304.76    119.91 o 
  -4  18   9        0.40       60.34    160.85 o 
  -3  18   9      200.41      157.60     99.09 o 
  -2  18   9     2035.32     2076.65    226.49 o 
  -1  18   9     1602.71     1809.45    202.19 o 
   0  18   9       78.00       -2.96     77.74 o 
   1  18   9      673.32      704.63    182.52 o 
   2  18   9       16.22      -76.77     75.22 o 
   3  18   9      596.57      706.87    343.11 o 
   4  18   9      117.80      162.82    109.37 o 
   5  18   9        8.21       -3.45     99.36 o 
  -3  19   9      255.19      108.17    109.02 o 
  -2  19   9      364.84      529.23    143.51 o 
  -1  19   9      171.81      113.32    110.77 o 
   0  19   9       46.30      114.37    175.46 o 
   1  19   9      519.70      338.68     94.03 o 
   2  19   9      339.38      384.92    119.63 o 
   3  19   9      410.64      260.68    160.44 o 
   4  19   9      693.65      713.22    156.46 o 
  -2  20   9      479.55      464.33    141.60 o 
  -1  20   9      464.24      484.03    214.23 o 
   0  20   9      778.34      845.88    254.55 o 
   1  20   9      174.73       62.85     92.86 o 
   2  20   9       21.81        0.81     94.51 o 
   3  20   9      169.21      273.78    122.42 o 
  -1 -12  10      145.26      248.31    158.37 o 
   0 -12  10     1048.20     1168.51    246.93 o 
   1 -12  10      925.70      707.99    205.13 o 
   2 -12  10     1837.98     1920.78    305.72 o 
   3 -12  10      432.72      376.00    160.67 o 
  -2 -11  10      100.45      -12.31    140.74 o 
  -1 -11  10      975.94      731.79    214.87 o 
   0 -11  10      554.20      494.87    166.37 o 
   1 -11  10      710.45      573.60    186.94 o 
   2 -11  10       70.39      -10.47    107.30 o 
   3 -11  10       15.70      312.70    147.26 o 
   4 -11  10       31.60      120.89    135.13 o 
  -3 -10  10       36.16      124.52     98.80 o 
  -2 -10  10        3.83       -3.03    121.81 o 
  -1 -10  10     1012.83     1073.34    230.49 o 
   0 -10  10     1483.21     1769.66    264.29 o 
   1 -10  10     3053.51     2985.48    337.78 o 
   2 -10  10     1856.93     2463.97    308.85 o 
   3 -10  10      177.05      271.55    149.28 o 
   4 -10  10     2901.15     2712.00    320.42 o 
   5 -10  10     3900.30     4155.92    373.66 o 
  -4  -9  10      178.53      179.86    113.53 o 
  -3  -9  10       40.29       -8.71     85.49 o 
  -2  -9  10      867.21      895.95    206.05 o 
  -1  -9  10       47.16        8.82    106.29 o 
   0  -9  10     1174.80      945.00    201.82 o 
   1  -9  10      294.83      253.36    124.84 o 
   2  -9  10       42.46      246.38    139.45 o 
   3  -9  10      445.85      238.29    131.73 o 
   4  -9  10      280.14      365.93    114.48 o 
   5  -9  10     1151.20     1233.35    166.05 o 
   6  -9  10       59.68       57.90     95.74 o 
  -4  -8  10        0.46       37.71     95.90 o 
  -3  -8  10       83.40       40.99     80.82 o 
  -2  -8  10       76.45       44.09    125.85 o 
  -1  -8  10      141.36       60.91    106.38 o 
   0  -8  10      178.84      103.44    109.50 o 
   1  -8  10     8200.19     8506.31    515.63 o 
   2  -8  10     1174.03     1373.93    141.78 o 
   3  -8  10     3558.32     3559.42    222.92 o 
   4  -8  10     2005.41     1778.77    278.71 o 
   5  -8  10     2521.44     2261.39    204.94 o 
   6  -8  10      271.75      164.64    110.82 o 
  -5  -7  10      236.36      262.31     93.25 o 
  -4  -7  10     1108.01     1194.74    292.13 o 
  -3  -7  10      156.26      265.17     99.79 o 
  -2  -7  10       11.12      -46.57    103.81 o 
  -1  -7  10     1009.00     1353.98    216.06 o 
   0  -7  10      107.76      185.01    115.38 o 
   1  -7  10      535.26      619.59     99.69 o 
   2  -7  10      405.66      325.62     88.13 o 
   3  -7  10      970.29     1111.02    273.39 o 
   4  -7  10       94.03       88.87     95.08 o 
   5  -7  10        2.05       50.27     81.55 o 
   6  -7  10       14.46       39.23    131.37 o 
   7  -7  10       81.47      109.69    153.60 o 
  -5  -6  10       36.64      -15.43     65.23 o 
  -4  -6  10       54.84       75.06     70.20 o 
  -3  -6  10       26.65       92.73     79.74 o 
  -2  -6  10        8.83      -66.14     87.55 o 
  -1  -6  10      743.24      862.23    177.66 o 
   0  -6  10     2136.38     2177.83    151.43 o 
   1  -6  10     3938.98     4284.35    241.46 o 
   2  -6  10     2103.54     2113.43    158.53 o 
   3  -6  10       85.29       86.42     71.40 o 
   4  -6  10      452.80      472.07    103.83 o 
   5  -6  10       51.07       30.13    111.80 o 
   6  -6  10     1201.79     1668.89    273.20 o 
   7  -6  10      169.04      146.52    169.67 o 
  -6  -5  10      189.53      182.69     91.00 o 
  -5  -5  10     1220.15     1108.29    129.44 o 
  -4  -5  10        0.58        4.82     53.26 o 
  -3  -5  10      484.05      499.55    106.59 o 
  -2  -5  10        3.63      -60.45     79.28 o 
  -1  -5  10     4308.30     3870.77    315.83 o 
   0  -5  10     1196.81     1261.09    119.91 o 
   1  -5  10     1228.96     1104.52    227.82 o 
   2  -5  10       19.61       38.24     88.51 o 
   3  -5  10      271.58      309.37     84.23 o 
   4  -5  10      421.72      613.10    153.87 o 
   5  -5  10      138.45       22.69    115.75 o 
   6  -5  10       66.98       17.73    137.89 o 
   7  -5  10      178.37      106.10    154.79 o 
   8  -5  10      721.32      364.42    206.42 o 
  -6  -4  10       16.70      -52.45    111.34 o 
  -5  -4  10        6.06       68.70     66.23 o 
  -4  -4  10       28.09      -27.03     55.76 o 
  -3  -4  10     1330.02     1345.34    185.70 o 
  -2  -4  10     1231.30      824.20    163.70 o 
  -1  -4  10      115.77       75.70     85.25 o 
   0  -4  10     3456.58     2999.49    173.81 o 
   1  -4  10      329.20      400.27     89.02 o 
   2  -4  10     5288.40     4966.31    476.50 o 
   3  -4  10      443.24      234.80    111.61 o 
   4  -4  10       81.72      -57.60     94.25 o 
   5  -4  10        1.37      -98.02    104.17 o 
   6  -4  10     1428.21     1778.48    266.59 o 
   7  -4  10       35.11      147.81    163.70 o 
   8  -4  10      253.91      206.88    177.66 o 
  -6  -3  10      258.31      434.33    162.60 o 
  -5  -3  10       28.32       45.34     62.11 o 
  -4  -3  10      190.96      165.19     64.84 o 
  -3  -3  10       34.75       -5.00     51.12 o 
  -2  -3  10       57.62       24.88     57.78 o 
  -1  -3  10     2881.81     3209.63    265.85 o 
   0  -3  10      621.71      585.20    102.52 o 
   1  -3  10       20.53       20.77     50.67 o 
   2  -3  10      122.24       53.92     77.07 o 
   3  -3  10      296.44      295.07    113.08 o 
   4  -3  10      657.21      732.61    161.77 o 
   5  -3  10       29.22     -118.92     79.28 o 
   6  -3  10      210.78      262.00    154.33 o 
   7  -3  10      252.91      111.80    143.95 o 
   8  -3  10      570.66      973.66    235.54 o 
  -7  -2  10      344.55      153.05    149.19 o 
  -6  -2  10      384.58      514.80    168.11 o 
  -5  -2  10      846.74      782.23     99.55 o 
  -4  -2  10      291.23      359.23    121.70 o 
  -3  -2  10     1311.56     1294.11    138.41 o 
  -2  -2  10      310.08      175.81    131.55 o 
  -1  -2  10      156.21      227.72     66.44 o 
   0  -2  10      817.28      762.23    100.32 o 
   1  -2  10     1342.16     1377.08    119.73 o 
   2  -2  10     7120.86     6955.92    394.74 o 
   3  -2  10       32.52       -9.37     78.91 o 
   4  -2  10      260.67      164.16    104.72 o 
   5  -2  10      303.53      504.15    156.44 o 
   6  -2  10      299.43      371.50    157.09 o 
   7  -2  10       84.94      263.28    159.93 o 
   8  -2  10      812.44      957.96    237.84 o 
  -7  -1  10       58.42       32.80    119.70 o 
  -6  -1  10       46.21      -63.29    106.10 o 
  -5  -1  10      456.10      317.05    134.29 o 
  -4  -1  10      149.64      181.83     61.98 o 
  -3  -1  10       33.84      -15.37     51.35 o 
  -2  -1  10     3436.31     3623.12    181.22 o 
  -1  -1  10     2792.81     2944.66    196.50 o 
   0  -1  10      287.10      358.73     56.45 o 
   1  -1  10      813.36      996.16     89.53 o 
   2  -1  10     1124.94     1111.51    100.32 o 
   3  -1  10     1784.75     1872.30    416.65 o 
   4  -1  10        4.30      172.34    106.10 o 
   5  -1  10       22.36      -29.95    102.34 o 
   6  -1  10      158.55       48.96    114.83 o 
   7  -1  10      489.37      892.64    221.94 o 
   8  -1  10      919.71     1113.57    256.58 o 
  -7   0  10      717.80      772.39    217.07 o 
  -6   0  10       94.34        0.09    111.71 o 
  -5   0  10      215.53      259.97    132.65 o 
  -4   0  10      696.08      716.08     82.67 o 
  -3   0  10     1666.66     1917.37    299.61 o 
  -2   0  10     5914.50     5673.80    232.34 o 
  -1   0  10     2236.09     2388.51    140.74 o 
   0   0  10     1661.47     1898.49    100.19 o 
   1   0  10     2472.88     2192.92    122.35 o 
   2   0  10     3182.47     2967.62    135.73 o 
   3   0  10     1185.24     1322.04    190.30 o 
   4   0  10       17.88       11.76     82.95 o 
   5   0  10      235.81       82.03    101.88 o 
   6   0  10       10.66      -92.32     96.27 o 
   7   0  10        8.85      -75.14    124.93 o 
   8   0  10       40.68       35.74    147.90 o 
   9   0  10      494.68      612.36    219.83 o 
  -7   1  10       34.63       18.56    130.17 o 
  -6   1  10       10.79       -2.76    114.46 o 
  -5   1  10     3506.78     3103.71    304.99 o 
  -4   1  10     5098.59     5334.25    186.03 o 
  -3   1  10     2910.58     3107.58    166.99 o 
  -2   1  10     7768.83     7911.79    283.17 o 
  -1   1  10     4846.20     5076.00    202.70 o 
   0   1  10     3730.53     3502.29    132.62 o 
   1   1  10     1302.04     1285.63    125.12 o 
   2   1  10      980.20     1034.54     76.52 o 
   3   1  10     2772.04     2674.61    236.73 o 
   4   1  10       11.30      -55.49     74.32 o 
   5   1  10      167.96      126.04    104.45 o 
   6   1  10      141.98       55.58    126.04 o 
   7   1  10     1705.67     2212.81    284.69 o 
   8   1  10      177.73      279.08    178.68 o 
   9   1  10       85.60       68.16    171.69 o 
  -7   2  10      421.07      485.22    177.30 o 
  -6   2  10       39.36      -30.22    100.77 o 
  -5   2  10      211.30      114.28    106.84 o 
  -4   2  10       22.86      -30.26     91.68 o 
  -3   2  10       75.26      132.36     57.36 o 
  -2   2  10     6047.69     5571.66    217.20 o 
  -1   2  10     5048.45     4797.57    191.42 o 
   0   2  10     2531.10     2368.88    301.86 o 
   1   2  10      444.09      352.78     59.02 o 
   2   2  10    15859.86    14574.13    429.69 o 
   3   2  10     2273.23     2403.34    220.20 o 
   4   2  10       41.76       -0.55     76.52 o 
   5   2  10       47.30       80.56     98.75 o 
   6   2  10      345.12      501.03    162.14 o 
   7   2  10       28.56       63.94    128.33 o 
   8   2  10      169.16      279.63    171.33 o 
   9   2  10      757.22      737.48    224.79 o 
  -7   3  10       54.77       58.61    131.82 o 
  -6   3  10      576.91      581.41    172.89 o 
  -5   3  10     1565.33     1719.41    239.31 o 
  -4   3  10     3560.19     3740.23    309.95 o 
  -3   3  10     5135.28     5149.65    207.38 o 
  -2   3  10     8710.95     8981.12    410.68 o 
  -1   3  10      285.66      249.66     55.39 o 
   0   3  10     6791.35     6374.03    239.66 o 
   1   3  10      131.63      156.89     74.64 o 
   2   3  10       46.41       32.27     33.27 o 
   3   3  10      679.54      659.67    132.74 o 
   4   3  10       65.00      127.69     91.68 o 
   5   3  10      887.26      981.29    178.77 o 
   6   3  10      734.56      581.59    169.12 o 
   7   3  10     1023.38      920.57    211.19 o 
   8   3  10      348.42      541.45    189.24 o 
   9   3  10      341.54      293.69    185.84 o 
  -7   4  10        9.03      -10.56    105.18 o 
  -6   4  10       22.01      -39.78    106.38 o 
  -5   4  10        1.60        2.11     87.91 o 
  -4   4  10      684.04      854.52    164.53 o 
  -3   4  10      510.88      526.29     76.74 o 
  -2   4  10     1489.46     1509.95     88.14 o 
  -1   4  10    12934.19    12700.47    320.30 o 
   0   4  10       83.64       67.11     36.70 o 
   1   4  10     3881.94     3603.98    126.59 o 
   2   4  10      376.70      317.81     39.31 o 
   3   4  10     2984.58     2781.36    238.94 o 
   4   4  10      282.98      344.03    119.33 o 
   5   4  10      628.54      617.32    146.89 o 
   6   4  10      114.71       88.92    113.91 o 
   7   4  10      381.77      176.29    132.84 o 
   8   4  10       28.68      -23.24    125.30 o 
   9   4  10      250.95      311.79    192.36 o 
  -7   5  10       89.42      121.17    140.09 o 
  -6   5  10        5.85      -64.12    100.41 o 
  -5   5  10     3166.76     3486.87    316.10 o 
  -4   5  10     2430.02     2704.48    191.45 o 
  -3   5  10     5709.36     5893.48    263.17 o 
  -2   5  10     4200.32     4357.65    146.50 o 
  -1   5  10     4537.96     4503.95    197.29 o 
   0   5  10     6965.60     7522.11    223.48 o 
   1   5  10     5990.27     5933.64    180.05 o 
   2   5  10      152.60      209.49     37.83 o 
   3   5  10      525.35      610.25     62.18 o 
   4   5  10      406.10      528.68    130.81 o 
   5   5  10      541.29      512.42    137.34 o 
   6   5  10       15.07      -44.83     96.37 o 
   7   5  10     2392.65     2893.43    311.97 o 
   8   5  10      630.54      450.32    175.74 o 
   9   5  10     1068.97     1014.36    233.15 o 
  -7   6  10      662.88      429.28    172.52 o 
  -6   6  10      396.43      188.50    130.17 o 
  -5   6  10      425.33      277.54    101.08 o 
  -4   6  10      667.78      698.52    114.00 o 
  -3   6  10     1807.75     2111.77    216.57 o 
  -2   6  10     2694.00     2612.71    105.40 o 
  -1   6  10      143.45      122.16     51.06 o 
   0   6  10     1478.27     1551.67     94.33 o 
   1   6  10      464.16      470.70     75.67 o 
   2   6  10      168.91       97.96     34.91 o 
   3   6  10       24.46      -16.41     72.34 o 
   4   6  10      174.55      134.15     62.42 o 
   5   6  10      901.15      708.18    160.12 o 
   6   6  10       23.48      133.29    104.91 o 
   7   6  10      127.78      -26.46    117.31 o 
   8   6  10      389.13      306.92    169.21 o 
   9   6  10       37.22      220.47    162.42 o 
  -7   7  10       58.28       85.43    123.01 o 
  -6   7  10      549.57      524.16    249.82 o 
  -5   7  10     1809.54     1765.78    194.11 o 
  -4   7  10     4983.16     5093.62    261.09 o 
  -3   7  10     7096.54     6601.28    288.96 o 
  -2   7  10     2564.32     2314.22     91.40 o 
  -1   7  10     1357.27     1433.34    135.18 o 
   0   7  10     1995.63     1852.47    123.30 o 
   1   7  10        2.95       29.52     34.40 o 
   2   7  10      746.46      695.26     61.12 o 
   3   7  10      272.87      249.20    108.12 o 
   4   7  10       77.78      152.24     53.85 o 
   5   7  10      235.47      148.36     94.25 o 
   6   7  10     2590.35     2828.76    282.02 o 
   7   7  10       62.77     -143.17     95.45 o 
   8   7  10      632.43      676.85    197.69 o 
  -7   8  10      736.30      838.60    151.97 o 
  -6   8  10       21.48      -29.52     86.72 o 
  -5   8  10     1621.02     1436.56    169.34 o 
  -4   8  10      864.85      879.84    129.01 o 
  -3   8  10      420.71      340.62    104.72 o 
  -2   8  10      143.38       90.88     63.98 o 
  -1   8  10     3706.97     3725.52    186.42 o 
   0   8  10       17.31       89.76     51.39 o 
   1   8  10     1459.10     1596.35     93.74 o 
   2   8  10     4411.70     4273.70    150.19 o 
   3   8  10      727.44      819.75     89.28 o 
   4   8  10     2366.98     2864.28    152.44 o 
   5   8  10     6409.05     7174.47    438.65 o 
   6   8  10     3205.48     3022.13    292.40 o 
   7   8  10      988.97     1382.64    228.01 o 
   8   8  10        3.42       -5.70    124.66 o 
  -7   9  10      412.16      508.11    137.22 o 
  -6   9  10       62.48       23.62     86.39 o 
  -5   9  10       16.88      -90.98     69.83 o 
  -4   9  10      782.58      809.92    129.55 o 
  -3   9  10     1694.92     1598.72    153.43 o 
  -2   9  10       69.77       79.12     64.19 o 
  -1   9  10     1594.56     1793.92    139.14 o 
   0   9  10       50.68       31.93     45.95 o 
   1   9  10      565.52      585.26     75.54 o 
   2   9  10       13.16       21.08     36.09 o 
   3   9  10     1473.70     1419.44    115.29 o 
   4   9  10       42.00       -0.92     88.10 o 
   5   9  10     1171.31     1287.38    199.07 o 
   6   9  10      403.44      344.67    135.41 o 
   7   9  10      907.45      804.54    189.15 o 
   8   9  10     1665.52     1715.46    260.25 o 
  -7  10  10      541.13      458.64    134.01 o 
  -6  10  10      373.68      490.66    223.37 o 
  -5  10  10       48.86       65.43     83.07 o 
  -4  10  10       43.06       49.94     68.49 o 
  -3  10  10      444.02      385.42     92.28 o 
  -2  10  10      164.55       33.44     97.05 o 
  -1  10  10       16.59       42.79     41.33 o 
   0  10  10      292.68      329.63     69.51 o 
   1  10  10     4955.46     5184.56    219.81 o 
   2  10  10     2614.89     2608.17    125.19 o 
   3  10  10      441.51      482.12     84.00 o 
   4  10  10     1730.11     2101.75    223.50 o 
   5  10  10     2728.63     3254.83    288.08 o 
   6  10  10     1605.40     1587.41    223.41 o 
   7  10  10      954.61     1208.56    211.93 o 
   8  10  10       25.97        1.47    126.13 o 
  -7  11  10      153.81       39.43    103.47 o 
  -6  11  10       77.28      -58.88     92.91 o 
  -5  11  10      156.29      207.90     98.62 o 
  -4  11  10     1903.50     1757.95    378.07 o 
  -3  11  10      807.60      549.88    106.25 o 
  -2  11  10      733.91      865.14    121.45 o 
  -1  11  10      339.85      330.10     54.91 o 
   0  11  10      386.57      385.56     60.94 o 
   1  11  10        0.65      -24.77     37.11 o 
   2  11  10      254.63      228.60     56.08 o 
   3  11  10        4.67      -28.66     74.32 o 
   4  11  10       94.45       25.72     87.55 o 
   5  11  10      838.40      843.13    170.41 o 
   6  11  10      283.39      261.90    136.42 o 
   7  11  10      735.72      935.45    204.31 o 
   8  11  10     1485.32     1142.42    248.31 o 
  -7  12  10      795.26      763.24    158.77 o 
  -6  12  10       65.68      142.04    107.14 o 
  -5  12  10      416.20      135.92     98.74 o 
  -4  12  10        6.36       88.53     79.86 o 
  -3  12  10     1361.13     1278.33    152.94 o 
  -2  12  10     1544.45     1330.90    145.03 o 
  -1  12  10     1047.85     1259.13     90.09 o 
   0  12  10       59.64       30.18     51.39 o 
   1  12  10      887.83      915.17     74.68 o 
   2  12  10     1728.68     1690.69     93.53 o 
   3  12  10     4704.99     4561.73    185.35 o 
   4  12  10     1038.02     1091.35    130.01 o 
   5  12  10     1003.60     1087.52    213.22 o 
   6  12  10     1881.02     1970.79    188.28 o 
   7  12  10     1392.43     1225.19    247.85 o 
  -6  13  10      177.28       10.59    118.87 o 
  -5  13  10     1487.23     1470.10    187.33 o 
  -4  13  10     2854.79     3138.15    236.02 o 
  -3  13  10      216.49      266.31     95.58 o 
  -2  13  10      239.54      204.72     84.08 o 
  -1  13  10      941.14      930.47    124.92 o 
   0  13  10      976.01     1174.74    113.04 o 
   1  13  10     1482.75     1495.17    108.66 o 
   2  13  10      547.73      459.12     76.97 o 
   3  13  10     1300.90     1430.29    170.62 o 
   4  13  10      114.91       96.25     60.14 o 
   5  13  10      105.45      131.81    103.71 o 
   6  13  10        7.07     -115.75    137.34 o 
   7  13  10      237.79       39.96    170.50 o 
  -6  14  10      501.68      648.67    249.36 o 
  -5  14  10        1.59       41.60     90.93 o 
  -4  14  10      909.13     1063.19    158.78 o 
  -3  14  10      269.98      286.41     97.99 o 
  -2  14  10     1557.17     1082.12    145.32 o 
  -1  14  10      226.59      175.79     80.18 o 
   0  14  10      336.69      324.81     83.95 o 
   1  14  10     1255.13     1252.06     92.63 o 
   2  14  10     4576.24     5082.69    202.89 o 
   3  14  10     4663.25     4814.50    241.21 o 
   4  14  10      799.48      906.30    103.48 o 
   5  14  10      227.69       98.03    142.30 o 
   6  14  10     1279.29     1376.30    275.32 o 
   7  14  10      769.93      828.70    249.78 o 
  -6  15  10      615.84      726.46    246.61 o 
  -5  15  10      232.87       76.29    135.73 o 
  -4  15  10      146.82       78.02    232.37 o 
  -3  15  10      109.31       49.40    104.72 o 
  -2  15  10     3111.49     3274.72    229.88 o 
  -1  15  10      420.81      281.11    141.88 o 
   0  15  10       65.75       90.26     45.92 o 
   1  15  10       27.38       76.46     47.98 o 
   2  15  10      479.65      504.05     87.41 o 
   3  15  10      849.43      874.49    135.19 o 
   4  15  10      140.01      -42.89     79.11 o 
   5  15  10       64.30       -0.67     86.27 o 
   6  15  10      218.40      125.90    110.05 o 
  -5  16  10        2.32      -58.55     88.49 o 
  -4  16  10      202.44       77.51     97.18 o 
  -3  16  10       81.03       -5.54     77.67 o 
  -2  16  10       25.84      -62.21    160.72 o 
  -1  16  10       97.57        6.89     73.37 o 
   0  16  10      201.79      170.19     57.04 o 
   1  16  10      117.59       66.25     79.63 o 
   2  16  10     1427.39     1425.83    147.86 o 
   3  16  10     1506.18     1301.53    189.93 o 
   4  16  10       10.87      147.84    102.06 o 
   5  16  10        8.90       68.03     91.48 o 
   6  16  10      128.99      255.80    130.48 o 
  -5  17  10      625.27      460.26    143.72 o 
  -4  17  10       19.82      -87.63     95.29 o 
  -3  17  10      817.43      973.07    200.31 o 
  -2  17  10      278.43      146.36     96.33 o 
  -1  17  10      748.00      803.67    144.33 o 
   0  17  10        6.92      -26.69     54.75 o 
   1  17  10      162.30      163.74     98.16 o 
   2  17  10     1025.48      933.52    133.63 o 
   3  17  10        0.45       43.61     82.88 o 
   4  17  10       71.76      -18.04    185.52 o 
   5  17  10        2.35      -91.40     93.72 o 
  -4  18  10       84.60       -6.55     95.64 o 
  -3  18  10        0.45       19.76     90.69 o 
  -2  18  10       89.03      -36.39     87.11 o 
  -1  18  10      176.56      117.27    106.88 o 
   0  18  10      169.04      133.11    143.54 o 
   1  18  10       57.17       40.15    108.78 o 
   2  18  10      752.72      704.45    125.81 o 
   3  18  10     1238.55      927.50    146.41 o 
   4  18  10      118.41      -63.29     94.32 o 
   5  18  10      249.52      272.18    124.76 o 
  -3  19  10       12.24       89.55    104.74 o 
  -2  19  10       34.68      -53.15     96.84 o 
  -1  19  10      292.34      241.90    111.53 o 
   0  19  10       33.88      -80.38    145.88 o 
   1  19  10      302.46      230.51    145.17 o 
   2  19  10      109.70       12.83    111.25 o 
   3  19  10        9.27      119.54    103.65 o 
   4  19  10        3.96       11.36    101.51 o 
  -2  20  10       64.98       21.27    101.01 o 
  -1  20  10      364.25      325.50    131.71 o 
   0  20  10      149.68      139.27    190.62 o 
   1  20  10       10.47       44.09    172.34 o 
   2  20  10     1060.68     1303.38    147.03 o 
   3  20  10      515.89      577.14    144.92 o 
  -1 -11  11       48.25      162.60    156.08 o 
   0 -11  11       70.01      -98.66    114.46 o 
   1 -11  11      210.04      128.06    143.95 o 
   2 -11  11      498.51      488.35    182.17 o 
   3 -11  11     1234.98     1381.45    260.25 o 
  -2 -10  11        3.08     -106.19    116.12 o 
  -1 -10  11       96.67      -62.65    101.42 o 
   0 -10  11        2.31       59.07    131.82 o 
   1 -10  11      164.19        4.50    117.59 o 
   2 -10  11      145.87      257.77    144.13 o 
   3 -10  11      402.88      488.99    189.79 o 
   4 -10  11       33.54        3.22    112.53 o 
  -3  -9  11      212.17      274.58    154.42 o 
  -2  -9  11      651.82      259.97    148.91 o 
  -1  -9  11      255.85      417.25    164.53 o 
   0  -9  11       75.07       84.15    130.17 o 
   1  -9  11      845.27     1264.05    238.94 o 
   2  -9  11     1857.77     2083.38    289.65 o 
   3  -9  11      154.05      -19.20    126.13 o 
   4  -9  11     1006.46      954.93    146.41 o 
   5  -9  11     3115.39     3476.27    260.10 o 
  -4  -8  11     2333.75     2774.43    239.62 o 
  -3  -8  11      397.58      582.69    191.08 o 
  -2  -8  11        0.63       60.81    116.85 o 
  -1  -8  11      175.04       37.48    111.16 o 
   0  -8  11        0.24     -102.24     68.16 o 
   1  -8  11       17.53       -8.36     94.16 o 
   2  -8  11       51.42       -0.09    107.39 o 
   3  -8  11        2.63       25.73     74.87 o 
   4  -8  11       59.97       -9.16     84.97 o 
   5  -8  11     1365.82     1263.43    171.32 o 
   6  -8  11      104.90       29.89    100.42 o 
  -4  -7  11      137.68       43.13     75.37 o 
  -3  -7  11       77.98      -26.27    101.42 o 
  -2  -7  11      307.65      147.90    128.06 o 
  -1  -7  11      251.96      276.88    133.85 o 
   0  -7  11      168.59      134.49    110.79 o 
   1  -7  11      257.50      163.88    121.17 o 
   2  -7  11      125.31      244.22     86.89 o 
   3  -7  11      605.87      719.74    119.13 o 
   4  -7  11     2527.17     2626.04    261.81 o 
   5  -7  11     2395.12     2010.84    308.94 o 
   6  -7  11      649.14      610.16    194.84 o 
  -5  -6  11       75.22      298.27    126.30 o 
  -4  -6  11     3434.57     3925.03    214.13 o 
  -3  -6  11      360.71      373.52    144.69 o 
  -2  -6  11      249.49      233.89    123.28 o 
  -1  -6  11     1130.91     1445.75    221.85 o 
   0  -6  11      169.22      168.66    115.11 o 
   1  -6  11      257.25      254.32     86.23 o 
   2  -6  11     1830.66     2079.65    166.57 o 
   3  -6  11      158.03       36.27     70.61 o 
   4  -6  11      123.38      182.22     89.64 o 
   5  -6  11     1234.95     1076.37    220.56 o 
   6  -6  11      237.97      137.34    153.69 o 
   7  -6  11      169.82      302.78    189.06 o 
  -5  -5  11      239.75      261.79     90.94 o 
  -4  -5  11      448.08      195.03    135.59 o 
  -3  -5  11       33.97        0.69     70.92 o 
  -2  -5  11       80.44       74.13     94.34 o 
  -1  -5  11     1527.33     1364.73    207.24 o 
   0  -5  11        9.43       21.09     62.31 o 
   1  -5  11      388.62      460.95     92.99 o 
   2  -5  11     1659.65     1656.49    150.13 o 
   3  -5  11       66.48        5.86     63.41 o 
   4  -5  11      970.00     1376.85    215.33 o 
   5  -5  11      171.51      251.71    152.86 o 
   6  -5  11      375.88      460.05    178.68 o 
   7  -5  11      126.84      196.86    155.43 o 
  -6  -4  11      662.98      453.07    191.26 o 
  -5  -4  11     1434.28     1804.20    151.05 o 
  -4  -4  11     1135.87     1267.87    125.54 o 
  -3  -4  11      430.62      484.35    109.33 o 
  -2  -4  11       50.94       52.64     94.44 o 
  -1  -4  11      114.32       59.90     85.34 o 
   0  -4  11      886.13     1021.00    115.28 o 
   1  -4  11     1606.58     1756.58    227.91 o 
   2  -4  11      895.29      967.86    121.48 o 
   3  -4  11       16.23       85.71     97.93 o 
   4  -4  11      848.69      802.98    179.32 o 
   5  -4  11      822.08      715.34    190.34 o 
   6  -4  11      485.60      590.13    193.83 o 
   7  -4  11     1414.36     1191.01    256.94 o 
   8  -4  11       20.30      -31.51    155.89 o 
  -6  -3  11      347.65      433.87    193.92 o 
  -5  -3  11      641.94      763.13    107.29 o 
  -4  -3  11        0.06       27.83     63.26 o 
  -3  -3  11       76.57       17.64     77.07 o 
  -2  -3  11       81.97       83.28     64.90 o 
  -1  -3  11      299.68      157.55     90.76 o 
   0  -3  11      390.65      625.59     93.94 o 
   1  -3  11     6470.66     6569.13    277.75 o 
   2  -3  11     2358.06     2132.38    159.09 o 
   3  -3  11     4324.20     4325.59    315.92 o 
   4  -3  11       31.91     -112.99     81.67 o 
   5  -3  11      529.03      546.59    163.15 o 
   6  -3  11       34.73      137.34    137.89 o 
   7  -3  11       39.35       62.83    150.75 o 
   8  -3  11      640.13      841.29    239.31 o 
  -6  -2  11       21.87      -64.86    121.63 o 
  -5  -2  11       22.95       29.92     62.61 o 
  -4  -2  11      266.58      135.22     64.03 o 
  -3  -2  11      262.80      260.18     79.21 o 
  -2  -2  11      998.04     1002.25    141.65 o 
  -1  -2  11     1600.02     1361.00    190.02 o 
   0  -2  11      869.43      749.55     77.90 o 
   1  -2  11      125.32      257.67     71.31 o 
   2  -2  11      282.12      345.22    118.32 o 
   3  -2  11       63.18       73.95    100.50 o 
   4  -2  11      881.69     1224.73    196.86 o 
   5  -2  11       36.85       23.52    114.28 o 
   6  -2  11      714.50     1184.86    229.57 o 
   7  -2  11        5.01      -90.85    122.55 o 
   8  -2  11        7.32     -157.36    142.76 o 
  -6  -1  11      616.04      556.42    171.60 o 
  -5  -1  11        5.96      -45.11     95.26 o 
  -4  -1  11       99.02       17.31     67.84 o 
  -3  -1  11       99.31      129.39     77.35 o 
  -2  -1  11      254.67      118.06     61.18 o 
  -1  -1  11      560.45      629.28     90.65 o 
   0  -1  11     2585.24     2391.34    121.77 o 
   1  -1  11     2162.99     2114.68    220.39 o 
   2  -1  11     6129.53     6139.52    231.68 o 
   3  -1  11     5710.36     5680.40    368.10 o 
   4  -1  11     1046.96     1023.18    182.53 o 
   5  -1  11      881.18      754.94    185.75 o 
   6  -1  11      786.78     1084.18    222.86 o 
   7  -1  11        5.28      172.61    151.39 o 
   8  -1  11      544.08      523.35    207.24 o 
  -7   0  11      176.70      364.52    184.92 o 
  -6   0  11        4.10      -56.86    119.42 o 
  -5   0  11      285.44      133.02    117.03 o 
  -4   0  11      564.57      555.03     99.48 o 
  -3   0  11      158.90      215.27     72.77 o 
  -2   0  11      345.91      356.51     96.64 o 
  -1   0  11     4301.80     4251.49    194.38 o 
   0   0  11     2228.36     2177.41    114.35 o 
   1   0  11      180.07      232.90     56.97 o 
   2   0  11      284.60      313.82     70.96 o 
   3   0  11      998.95      937.65    163.61 o 
   4   0  11      263.43       82.86     93.06 o 
   5   0  11      295.23      602.63    157.45 o 
   6   0  11     1010.17      913.68    206.33 o 
   7   0  11      403.73      104.63    132.93 o 
   8   0  11       49.11       58.43    153.78 o 
  -7   1  11      176.58       75.42    130.45 o 
  -6   1  11       52.06        6.43    112.53 o 
  -5   1  11      248.88      271.73    128.33 o 
  -4   1  11      166.18       42.15    105.41 o 
  -3   1  11     1681.28     1625.56    131.45 o 
  -2   1  11      600.51      475.48     80.36 o 
  -1   1  11     1073.98     1142.89    102.85 o 
   0   1  11     3516.21     3188.75    131.52 o 
   1   1  11     4978.77     4914.20    199.98 o 
   2   1  11    13089.86    13076.84    402.28 o 
   3   1  11     7858.61     8028.71    257.21 o 
   4   1  11     2507.94     2462.96    252.07 o 
   5   1  11      526.87      235.63    134.12 o 
   6   1  11      181.44      148.45    114.46 o 
   7   1  11        0.98      157.36    125.85 o 
   8   1  11        0.21     -118.50    139.91 o 
  -7   2  11      113.54       81.02    142.76 o 
  -6   2  11      344.91      449.12    172.06 o 
  -5   2  11      306.64      202.38    130.08 o 
  -4   2  11     4051.85     4062.03    331.44 o 
  -3   2  11     1588.07     1522.32    386.10 o 
  -2   2  11     3730.55     3481.62    168.54 o 
  -1   2  11     7118.56     7365.83    264.93 o 
   0   2  11      994.29      949.87     94.06 o 
   1   2  11     4123.27     4148.32    178.68 o 
   2   2  11       28.04       27.64     59.25 o 
   3   2  11     1473.70     1482.23     74.41 o 
   4   2  11      826.08      923.51    172.24 o 
   5   2  11     1205.60     1262.48    200.17 o 
   6   2  11       41.01       -4.69    107.48 o 
   7   2  11       76.11      334.48    168.39 o 
   8   2  11        3.32     -164.94    109.96 o 
  -7   3  11      292.30      306.37    162.32 o 
  -6   3  11      361.15      407.51    155.98 o 
  -5   3  11       32.91      190.25    117.86 o 
  -4   3  11      489.52      389.50    137.15 o 
  -3   3  11      388.38      443.09     73.13 o 
  -2   3  11        1.87       16.43     44.34 o 
  -1   3  11      900.73     1002.60     90.19 o 
   0   3  11      306.33      267.64     60.90 o 
   1   3  11     3246.69     3196.18    153.23 o 
   2   3  11    17064.95    17269.21    535.57 o 
   3   3  11     4617.82     4382.29    204.17 o 
   4   3  11     3505.46     3241.05    278.99 o 
   5   3  11       16.04      -34.36     87.73 o 
   6   3  11        3.05      -53.19    111.16 o 
   7   3  11       98.60       77.26    139.08 o 
   8   3  11       27.36      239.76    160.76 o 
   9   3  11       73.22       73.31    142.76 o 
  -7   4  11      353.26      385.09    162.05 o 
  -6   4  11      845.05      972.75    205.77 o 
  -5   4  11      660.45      748.78    169.40 o 
  -4   4  11     1326.79     1547.35    222.13 o 
  -3   4  11     2049.22     2100.37    143.54 o 
  -2   4  11     6953.89     7364.25    280.35 o 
  -1   4  11     4070.61     4018.31    144.35 o 
   0   4  11     9048.59     8564.59    248.30 o 
   1   4  11     8713.40     8459.99    236.28 o 
   2   4  11       34.76       68.47     74.59 o 
   3   4  11      317.07      336.80    170.22 o 
   4   4  11       75.74      -19.02     81.21 o 
   5   4  11      498.90      525.83    149.09 o 
   6   4  11      455.89      156.08    112.26 o 
   7   4  11      600.54      755.67    199.44 o 
   8   4  11      171.94      191.81    150.75 o 
   9   4  11      309.05      802.15    232.05 o 
  -7   5  11      245.38       56.96    129.44 o 
  -6   5  11      435.16      316.47    146.98 o 
  -5   5  11        2.66      105.00     96.64 o 
  -4   5  11      420.88      459.05    104.11 o 
  -3   5  11        0.08       31.79     63.40 o 
  -2   5  11      295.89      259.55     49.06 o 
  -1   5  11     5040.07     5134.03    219.35 o 
   0   5  11      902.53     1079.29     82.30 o 
   1   5  11     1399.82     1577.83     95.61 o 
   2   5  11     3029.58     3036.03    113.67 o 
   3   5  11     2240.62     2249.32     84.88 o 
   4   5  11     3384.14     3373.24    287.26 o 
   5   5  11       87.17      112.90    103.99 o 
   6   5  11       34.20      -91.40    100.96 o 
   7   5  11      105.20       95.35    111.98 o 
   8   5  11        5.72      -66.51    127.23 o 
  -7   6  11      294.40      427.81    175.46 o 
  -6   6  11      332.11      295.07    156.72 o 
  -5   6  11      717.36      575.86    118.06 o 
  -4   6  11       38.59       -4.94     65.51 o 
  -3   6  11     5834.08     6057.48    422.11 o 
  -2   6  11       73.03       59.03     34.36 o 
  -1   6  11      647.32      648.63     91.15 o 
   0   6  11     8636.18     9049.79    269.87 o 
   1   6  11     5526.36     5409.08    245.79 o 
   2   6  11        9.12      -30.71     35.42 o 
   3   6  11      493.07      516.68     49.75 o 
   4   6  11       36.74       22.23     80.20 o 
   5   6  11      120.33       -6.98     92.87 o 
   6   6  11      196.02      268.52    137.24 o 
   7   6  11      702.96      710.38    182.26 o 
   8   6  11        7.20      -44.74    133.11 o 
  -7   7  11        5.32       74.78    143.49 o 
  -6   7  11      295.35      228.36    104.93 o 
  -5   7  11       21.30       -0.46     72.54 o 
  -4   7  11     1112.81     1043.33    143.33 o 
  -3   7  11      484.95      314.35     89.75 o 
  -2   7  11     1129.56      954.21    118.16 o 
  -1   7  11       28.05      -24.46     43.44 o 
   0   7  11      305.96      208.37     58.72 o 
   1   7  11      122.26      146.36     44.49 o 
   2   7  11       15.64      -14.10     31.32 o 
   3   7  11      197.49      186.78     48.61 o 
   4   7  11       99.47      -20.21     86.08 o 
   5   7  11     3458.51     3816.66    312.61 o 
   6   7  11       49.14      -43.64    101.14 o 
   7   7  11       36.29       33.62    115.66 o 
   8   7  11        8.95       22.14    138.53 o 
  -7   8  11      264.55      159.84    156.72 o 
  -6   8  11       72.20      164.17    102.71 o 
  -5   8  11      236.92      336.77    164.25 o 
  -4   8  11      643.44      570.69    110.60 o 
  -3   8  11     3028.79     2920.08    199.16 o 
  -2   8  11      555.54      631.67    105.22 o 
  -1   8  11     1030.93     1009.75    110.49 o 
   0   8  11      800.12      834.24     96.86 o 
   1   8  11     1298.84     1269.75    143.03 o 
   2   8  11     1049.21     1003.39     77.00 o 
   3   8  11      178.76      141.42     65.36 o 
   4   8  11        0.05      -25.30     55.58 o 
   5   8  11      161.78      217.63    124.20 o 
   6   8  11     6016.37     6456.83    434.61 o 
   7   8  11      213.78      115.38    129.71 o 
   8   8  11      624.35      494.87    181.43 o 
  -7   9  11       17.97      -52.67     99.63 o 
  -6   9  11       23.41      -29.34    115.06 o 
  -5   9  11       39.15       26.97     84.50 o 
  -4   9  11     1809.29     2105.63    189.16 o 
  -3   9  11      405.57      280.60     93.75 o 
  -2   9  11       56.48       -5.60     81.12 o 
  -1   9  11      391.07      530.21     99.76 o 
   0   9  11     1530.14     1824.15    170.13 o 
   1   9  11      947.07      948.39     82.24 o 
   2   9  11      606.70      633.60     69.23 o 
   3   9  11     1277.68     1505.07    119.79 o 
   4   9  11        2.86      -71.93     52.59 o 
   5   9  11      134.96      206.14    113.54 o 
   6   9  11     2346.73     2823.52    292.40 o 
   7   9  11      415.66      509.84    167.10 o 
   8   9  11       76.28      187.40    159.57 o 
  -7  10  11      153.94       93.36    105.68 o 
  -6  10  11        2.11       26.97     92.12 o 
  -5  10  11       27.12       44.47     78.85 o 
  -4  10  11      461.66      649.71    153.23 o 
  -3  10  11     8742.45     9887.02    396.65 o 
  -2  10  11      706.28      789.48    118.58 o 
  -1  10  11     1078.33     1068.85    134.59 o 
   0  10  11       71.91        2.22     51.09 o 
   1  10  11       25.81       23.62     41.51 o 
   2  10  11       12.25       15.81     40.83 o 
   3  10  11      177.44      260.81     74.68 o 
   4  10  11     1086.98     1101.35    116.00 o 
   5  10  11      596.05      562.39    155.16 o 
   6  10  11      498.60      803.99    189.70 o 
   7  10  11      752.87      719.48    190.98 o 
   8  10  11      568.63      531.16    182.35 o 
  -6  11  11        6.35      -49.19    108.95 o 
  -5  11  11       59.67      108.87     95.31 o 
  -4  11  11      424.84      341.88    106.81 o 
  -3  11  11      341.46      113.83     82.01 o 
  -2  11  11        6.08       46.96     71.74 o 
  -1  11  11      931.29      911.25    120.33 o 
   0  11  11     2528.17     2646.04    192.97 o 
   1  11  11       74.70       98.17     69.86 o 
   2  11  11        0.37      -37.15     41.55 o 
   3  11  11      162.64      207.03     72.28 o 
   4  11  11      452.51      140.55    111.06 o 
   5  11  11     1176.49     1135.80    194.38 o 
   6  11  11     1202.03     1210.03    215.70 o 
   7  11  11     1227.56     1470.46    241.05 o 
   8  11  11      317.79      500.01    201.55 o 
  -6  12  11      334.16      486.62    132.55 o 
  -5  12  11       19.04      -54.96     84.35 o 
  -4  12  11     2959.11     3104.33    232.90 o 
  -3  12  11     2615.70     2889.40    312.15 o 
  -2  12  11      772.80      702.53    174.91 o 
  -1  12  11       80.78       94.16     66.71 o 
   0  12  11      128.77      120.59     49.94 o 
   1  12  11       39.95       24.01     46.44 o 
   2  12  11      213.99      163.41     50.32 o 
   3  12  11       60.13       18.05    138.07 o 
   4  12  11      141.19      173.53    106.01 o 
   5  12  11       14.52      115.75    107.94 o 
   6  12  11      139.16      158.56    133.39 o 
   7  12  11      536.99      686.54    145.84 o 
  -6  13  11       46.91      -28.24    159.34 o 
  -5  13  11      623.00      696.47    145.39 o 
  -4  13  11        6.97      -75.04     71.84 o 
  -3  13  11      386.49      315.22    102.34 o 
  -2  13  11      305.73      246.94     94.26 o 
  -1  13  11       46.42       55.12     70.67 o 
   0  13  11      430.04      529.72    147.85 o 
   1  13  11       24.02       43.63     59.67 o 
   2  13  11       17.69      -19.34     50.24 o 
   3  13  11      119.05      111.51     62.43 o 
   4  13  11     2044.72     1916.81    205.68 o 
   5  13  11      123.85       91.91     87.71 o 
   6  13  11      879.36     1292.55    293.64 o 
   7  13  11      907.03      560.83    212.30 o 
  -6  14  11      532.37      644.88    154.66 o 
  -5  14  11     1500.92     1453.78    275.41 o 
  -4  14  11     2618.18     2494.03    224.06 o 
  -3  14  11     6474.24     6405.48    432.13 o 
  -2  14  11     6110.72     6492.74    810.51 o 
  -1  14  11     1634.59     1622.96    212.25 o 
   0  14  11      276.41      177.06     59.25 o 
   1  14  11        1.51      -45.30     40.47 o 
   2  14  11      167.29      234.72     69.29 o 
   3  14  11       95.46       82.82     52.22 o 
   4  14  11       67.54       80.08     93.15 o 
   5  14  11      101.07      119.81     93.78 o 
   6  14  11      399.76      526.66    202.01 o 
   7  14  11      623.84      627.25    228.83 o 
  -5  15  11       21.38      107.96    103.31 o 
  -4  15  11       55.60       93.42     95.23 o 
  -3  15  11      266.61      267.58    105.32 o 
  -2  15  11      621.94      209.20    159.61 o 
  -1  15  11     1405.06     1472.15    339.39 o 
   0  15  11      624.98      788.99     80.09 o 
   1  15  11       21.14        3.66     45.95 o 
   2  15  11      220.49      179.32     88.84 o 
   3  15  11      107.83      211.30     91.18 o 
   4  15  11      101.14      147.28     74.49 o 
   5  15  11       25.55       99.95    159.75 o 
   6  15  11     1333.33     1326.42    293.41 o 
  -5  16  11      765.66      746.63    156.37 o 
  -4  16  11      600.57      642.80    137.96 o 
  -3  16  11     1574.08     1384.09    178.36 o 
  -2  16  11     2874.54     3047.77    234.85 o 
  -1  16  11     3814.11     3862.43    255.05 o 
   0  16  11      118.65      118.66     82.62 o 
   1  16  11       67.66       50.28     49.42 o 
   2  16  11      137.19       80.73     66.65 o 
   3  16  11       10.60      -40.62     77.94 o 
   4  16  11        0.21       12.26     88.98 o 
   5  16  11       57.79      -77.75     88.76 o 
   6  16  11      176.20      -14.15    153.87 o 
  -4  17  11        4.06     -102.54     88.70 o 
  -3  17  11       69.71       49.84     95.01 o 
  -2  17  11       31.08       -8.60     89.96 o 
  -1  17  11      151.23       23.43     83.25 o 
   0  17  11       20.68      -97.19     64.79 o 
   1  17  11       12.28       84.80     66.78 o 
   2  17  11        1.98       -5.85     65.19 o 
   3  17  11      806.35      695.72    267.42 o 
   4  17  11       26.97        3.81     85.78 o 
   5  17  11       88.65       96.79    111.25 o 
  -4  18  11       96.27      -14.36     96.11 o 
  -3  18  11      572.56      338.13    290.66 o 
  -2  18  11     1784.58     2072.54    264.57 o 
  -1  18  11       50.23       68.51     94.67 o 
   0  18  11        3.50      -27.76     81.29 o 
   1  18  11       51.70       37.91     66.21 o 
   2  18  11       66.33      -48.26     65.51 o 
   3  18  11      115.06      111.33    127.87 o 
   4  18  11        6.18      -16.76    103.39 o 
   5  18  11        0.18      -89.69     92.20 o 
  -3  19  11        2.78       62.35    100.12 o 
  -2  19  11       83.58       38.24    124.66 o 
  -1  19  11       16.74       30.74    105.01 o 
   0  19  11        0.26      -94.28    203.98 o 
   1  19  11        4.38     -135.50    147.35 o 
   2  19  11      113.78      109.43     84.02 o 
   3  19  11      629.03      476.00    132.01 o 
   4  19  11      100.99      250.90    115.16 o 
  -2  20  11      268.20      217.82    139.91 o 
  -1  20  11       36.06      -50.98     97.05 o 
   0  20  11       24.07       60.91    179.32 o 
   1  20  11      251.03      383.07    223.05 o 
   2  20  11        2.60       -6.92     87.47 o 
  -1 -10  12      191.29      251.52    161.96 o 
   0 -10  12      106.71       58.43    133.02 o 
   1 -10  12      210.95      283.77    168.39 o 
   2 -10  12       93.58      200.91    159.84 o 
   3 -10  12      600.38      867.84    224.06 o 
  -2  -9  12      987.90     1138.56    253.54 o 
  -1  -9  12      286.53      171.23    139.27 o 
   0  -9  12     1553.81     1652.72    270.36 o 
   1  -9  12      162.34      199.80    143.40 o 
   2  -9  12        0.31       20.21    128.06 o 
   3  -9  12        7.37     -146.98    108.95 o 
   4  -9  12       10.15        6.43    134.21 o 
  -3  -8  12      453.57      573.23    195.67 o 
  -2  -8  12       19.03       72.48    130.45 o 
  -1  -8  12       11.38       49.51    128.43 o 
   0  -8  12      492.56      517.65    164.80 o 
   1  -8  12      470.11      464.00    157.36 o 
   2  -8  12      433.63      740.24    191.08 o 
   3  -8  12      322.39      254.10    144.69 o 
   4  -8  12      362.72      320.50    106.79 o 
   5  -8  12      601.84      753.10    150.12 o 
  -3  -7  12     3633.36     3682.82    360.20 o 
  -2  -7  12       98.49       66.69    117.86 o 
  -1  -7  12      639.28      777.53    194.66 o 
   0  -7  12      184.53      169.86    126.50 o 
   1  -7  12     1759.33     1420.86    239.40 o 
   2  -7  12        0.69      -14.51     95.35 o 
   3  -7  12       10.07      100.37     84.61 o 
   4  -7  12       32.06       68.68    159.02 o 
   5  -7  12     1567.74     1754.58    196.24 o 
   6  -7  12      436.56      372.91    154.97 o 
  -4  -6  12       38.14       -6.22    109.18 o 
  -3  -6  12      570.05      494.11    213.45 o 
  -2  -6  12       89.18      -31.33    104.36 o 
  -1  -6  12        9.75      -59.62     92.60 o 
   0  -6  12      380.49      306.18    142.21 o 
   1  -6  12      171.43      236.55    125.58 o 
   2  -6  12       45.32       48.42     93.29 o 
   3  -6  12     1743.39     1649.86    162.20 o 
   4  -6  12     1466.13     1575.89    172.89 o 
   5  -6  12     3066.44     3312.17    244.30 o 
   6  -6  12       64.77       96.55    155.16 o 
  -5  -5  12      161.82      152.26     83.26 o 
  -4  -5  12     1608.00     1556.15    181.09 o 
  -3  -5  12     2372.34     2338.84    202.97 o 
  -2  -5  12      506.96      750.25    171.51 o 
  -1  -5  12     1707.00     2176.80    261.54 o 
   0  -5  12       14.50       94.71     96.55 o 
   1  -5  12      263.42      242.81    113.77 o 
   2  -5  12     1242.50     1231.92    204.86 o 
   3  -5  12       63.73       49.53     72.57 o 
   4  -5  12      162.00       -0.39     78.96 o 
   5  -5  12      933.62      580.76    180.24 o 
   6  -5  12     1510.71     1578.95    275.68 o 
   7  -5  12      443.57      595.19    224.88 o 
  -5  -4  12      849.04      911.05    147.23 o 
  -4  -4  12      194.18      175.80     95.39 o 
  -3  -4  12       40.67       22.38     69.93 o 
  -2  -4  12      466.48      386.80    161.22 o 
  -1  -4  12      319.90      153.60    114.09 o 
   0  -4  12      524.28      483.78     94.67 o 
   1  -4  12     2302.90     2362.82    170.03 o 
   2  -4  12      353.55      371.35    172.15 o 
   3  -4  12     3991.26     4273.06    239.03 o 
   4  -4  12     1037.76      875.09    186.21 o 
   5  -4  12      488.26      387.85    164.53 o 
   6  -4  12      297.69      138.81    164.34 o 
   7  -4  12      373.18      349.27    182.99 o 
  -5  -3  12      915.42      662.80    195.03 o 
  -4  -3  12     1542.61     1673.80    173.12 o 
  -3  -3  12     1375.03     1154.95    141.86 o 
  -2  -3  12      157.24      147.01     87.82 o 
  -1  -3  12      448.27      423.23     93.54 o 
   0  -3  12     1520.99     1241.90    126.21 o 
   1  -3  12      483.44      652.66    113.22 o 
   2  -3  12       87.15        8.08     64.74 o 
   3  -3  12      956.19      906.24    171.42 o 
   4  -3  12       34.75       37.57    109.13 o 
   5  -3  12      378.74      536.48    168.02 o 
   6  -3  12     1983.94     2089.44    293.69 o 
   7  -3  12     1290.75     1400.65    272.28 o 
  -6  -2  12      443.83      598.31    196.22 o 
  -5  -2  12     1160.47     1206.26    234.99 o 
  -4  -2  12      189.48      305.73    204.31 o 
  -3  -2  12       22.54       72.91     71.63 o 
  -2  -2  12      360.48      458.99     93.85 o 
  -1  -2  12       44.42       82.61     63.67 o 
   0  -2  12      588.65      513.91     73.62 o 
   1  -2  12     2447.32     2418.74    128.03 o 
   2  -2  12      917.86     1048.18    206.00 o 
   3  -2  12     3833.10     4158.21    314.17 o 
   4  -2  12     2139.61     2353.00    261.08 o 
   5  -2  12     2211.78     3093.79    317.30 o 
   6  -2  12      149.30      -17.09    133.75 o 
   7  -2  12      522.47      511.41    188.60 o 
   8  -2  12        0.27      -54.20    152.86 o 
  -6  -1  12       25.77     -103.90    114.28 o 
  -5  -1  12      161.39      130.45    126.40 o 
  -4  -1  12       21.37       52.50     78.22 o 
  -3  -1  12       22.49       -4.09     61.37 o 
  -2  -1  12     1105.16     1129.27    139.40 o 
  -1  -1  12     1058.04     1077.64    114.46 o 
   0  -1  12     2805.11     2879.41    208.16 o 
   1  -1  12      155.13      150.75     48.53 o 
   2  -1  12      827.79      813.01    104.40 o 
   3  -1  12      693.79      572.77    143.77 o 
   4  -1  12       19.51      -71.75     91.22 o 
   5  -1  12       14.08       28.39    112.53 o 
   6  -1  12      992.28     1159.32    228.47 o 
   7  -1  12     1038.56      672.26    197.32 o 
   8  -1  12        1.34     -201.82    138.44 o 
  -6   0  12      204.81      478.33    188.69 o 
  -5   0  12       91.89      -97.38     99.30 o 
  -4   0  12       92.45      -16.52     65.99 o 
  -3   0  12      766.10      563.36     98.53 o 
  -2   0  12      191.13      361.03     79.98 o 
  -1   0  12      448.25      373.40     79.61 o 
   0   0  12     2666.06     2794.77    133.54 o 
   1   0  12     2969.56     3033.44    159.77 o 
   2   0  12     1534.85     1660.13    112.09 o 
   3   0  12     3604.47     3539.05    294.97 o 
   4   0  12     2227.50     2404.99    259.79 o 
   5   0  12     1361.69     1721.53    245.55 o 
   6   0  12     2726.61     2713.29    313.16 o 
   7   0  12      182.70      173.44    142.11 o 
   8   0  12      109.64       -4.87    149.28 o 
  -6   1  12      563.23      760.82    204.31 o 
  -5   1  12      433.33      262.36    140.46 o 
  -4   1  12      132.68      -18.28     93.15 o 
  -3   1  12      516.81      553.97     94.28 o 
  -2   1  12      698.99      517.15     88.12 o 
  -1   1  12     2249.52     2089.35    160.44 o 
   0   1  12     5802.58     5311.61    184.97 o 
   1   1  12     1330.18     1629.90    145.19 o 
   2   1  12      680.36      788.94     81.14 o 
   3   1  12      586.55      686.96    152.86 o 
   4   1  12      281.31      454.27    136.97 o 
   5   1  12      351.62      431.85    142.66 o 
   6   1  12      393.10      412.65    167.19 o 
   7   1  12     1728.95     1675.14    271.92 o 
   8   1  12       17.66       57.60    160.12 o 
  -6   2  12        6.86      -31.51    115.75 o 
  -5   2  12       12.92      112.53    119.79 o 
  -4   2  12       15.86       26.92     99.95 o 
  -3   2  12       27.77       49.97     56.15 o 
  -2   2  12       68.74       13.37     50.04 o 
  -1   2  12      136.39      131.60     54.82 o 
   0   2  12     3170.43     3339.49    138.91 o 
   1   2  12     1996.17     2212.46    135.04 o 
   2   2  12     4867.40     4396.57    300.21 o 
   3   2  12     5109.15     4972.31    354.59 o 
   4   2  12      446.91      248.03    118.50 o 
   5   2  12     2182.13     2552.80    279.63 o 
   6   2  12       68.08      -23.43    113.54 o 
   7   2  12        3.66     -133.94    126.50 o 
   8   2  12      173.09      367.91    190.98 o 
  -6   3  12     1169.27     1755.15    273.57 o 
  -5   3  12       24.32      -46.85    109.41 o 
  -4   3  12      138.70       60.81    108.86 o 
  -3   3  12      474.15      506.64     85.70 o 
  -2   3  12     1053.10     1221.91    107.58 o 
  -1   3  12     3997.86     4104.69    184.05 o 
   0   3  12     1362.55     1286.42    112.84 o 
   1   3  12     5977.81     5421.22    219.58 o 
   2   3  12     1452.90     1552.01    105.45 o 
   3   3  12      132.13      103.90     97.65 o 
   4   3  12      534.15      551.55    142.39 o 
   5   3  12     3164.54     3664.17    326.85 o 
   6   3  12      329.23      263.47    143.77 o 
   7   3  12      579.93      608.23    198.98 o 
   8   3  12        7.68      -58.88    131.55 o 
  -7   4  12      236.34      242.43    152.31 o 
  -6   4  12       25.85       90.03    116.94 o 
  -5   4  12      111.44      330.25    133.75 o 
  -4   4  12      368.38      355.05    135.22 o 
  -3   4  12      202.97      271.27    112.17 o 
  -2   4  12     1930.76     2138.43    133.15 o 
  -1   4  12      236.67      244.81    127.83 o 
   0   4  12     1268.95     1206.55    109.34 o 
   1   4  12     4351.73     4596.17    198.01 o 
   2   4  12     6174.31     6549.99    241.57 o 
   3   4  12     3348.69     3239.21    280.37 o 
   4   4  12     3839.34     3659.30    309.49 o 
   5   4  12      136.89      126.68    117.86 o 
   6   4  12       75.08       49.88    118.23 o 
   7   4  12       18.01       99.21    133.39 o 
   8   4  12        2.80       51.35    138.53 o 
  -7   5  12      526.84      648.83    196.77 o 
  -6   5  12     1465.73     1226.29    237.65 o 
  -5   5  12      718.34      850.29    187.77 o 
  -4   5  12       39.24       27.38     91.96 o 
  -3   5  12       88.27       61.69     68.88 o 
  -2   5  12      353.96      206.04     51.91 o 
  -1   5  12      212.07      287.98     52.93 o 
   0   5  12     2713.42     2868.69    132.00 o 
   1   5  12     2480.41     2489.23    116.98 o 
   2   5  12     1041.42      871.02     65.48 o 
   3   5  12     1303.35     1319.63    128.38 o 
   4   5  12      278.76      206.14    114.19 o 
   5   5  12      692.49      740.70    169.40 o 
   6   5  12      166.67       57.78    109.13 o 
   7   5  12      378.58      613.65    183.73 o 
   8   5  12        2.93     -168.20    129.07 o 
  -7   6  12      427.56      482.19    181.71 o 
  -6   6  12       24.47       37.66    111.43 o 
  -5   6  12       35.02      -60.08     93.06 o 
  -4   6  12      371.16      360.30    137.75 o 
  -3   6  12       54.24      -10.38     63.78 o 
  -2   6  12        0.24       11.59     38.33 o 
  -1   6  12      456.68      677.10    176.93 o 
   0   6  12     1963.77     1795.80    108.32 o 
   1   6  12     2952.22     3058.70    129.54 o 
   2   6  12     4118.90     3831.26    137.73 o 
   3   6  12     1269.64     1259.44     70.68 o 
   4   6  12      874.04     1044.03    186.02 o 
   5   6  12     4972.19     4491.22    343.20 o 
   6   6  12      412.94      399.61    151.85 o 
   7   6  12      152.12       59.53    128.70 o 
   8   6  12       69.85      -74.32    134.21 o 
  -7   7  12      407.37      121.81    152.31 o 
  -6   7  12      285.56      328.05    156.72 o 
  -5   7  12      245.22       75.24    106.98 o 
  -4   7  12      514.33      487.54    110.30 o 
  -3   7  12      490.30      510.59    105.81 o 
  -2   7  12      996.63     1100.76    128.33 o 
  -1   7  12       93.35      100.88     59.58 o 
   0   7  12     3460.43     3430.64    172.08 o 
   1   7  12     3600.87     3896.42    150.04 o 
   2   7  12      287.00      297.37     56.38 o 
   3   7  12      300.11      236.27     56.36 o 
   4   7  12       35.18       40.24     95.63 o 
   5   7  12        6.48       42.07     95.08 o 
   6   7  12      825.95      789.75    190.80 o 
   7   7  12      101.73       76.34    134.95 o 
   8   7  12      283.64      290.20    168.57 o 
  -7   8  12      254.97      106.19    148.91 o 
  -6   8  12       84.24      -48.48     91.27 o 
  -5   8  12       11.35       25.38     83.13 o 
  -4   8  12      191.16      129.89     82.92 o 
  -3   8  12       45.60       71.48    112.67 o 
  -2   8  12       29.28      -18.54     55.70 o 
  -1   8  12      312.01      217.04    122.64 o 
   0   8  12      364.04      361.85     73.24 o 
   1   8  12     3604.53     3269.67    220.22 o 
   2   8  12     1193.93     1217.26     85.20 o 
   3   8  12      708.92      756.04     67.95 o 
   4   8  12      394.00      364.06    135.41 o 
   5   8  12      245.15      351.84    145.42 o 
   6   8  12      356.26      442.88    158.10 o 
   7   8  12      328.97      198.70    145.14 o 
   8   8  12      354.55      373.43    169.76 o 
  -6   9  12        9.58      -17.53    104.91 o 
  -5   9  12       44.02       57.28     86.58 o 
  -4   9  12      697.50      671.28    128.21 o 
  -3   9  12      883.42      985.97    166.82 o 
  -2   9  12     3174.10     3196.60    204.87 o 
  -1   9  12       15.85      -33.87     98.34 o 
   0   9  12      793.42      602.07     90.37 o 
   1   9  12      648.15      639.94     76.75 o 
   2   9  12      106.22      130.94     48.57 o 
   3   9  12      135.09      122.13     47.00 o 
   4   9  12      696.51      729.40    168.11 o 
   5   9  12       28.04      169.49    117.95 o 
   6   9  12      201.98       76.25    123.01 o 
   7   9  12      235.89      176.47    145.24 o 
   8   9  12       10.88       29.58    139.45 o 
  -6  10  12       16.32      113.72    103.28 o 
  -5  10  12       67.88       41.69     84.78 o 
  -4  10  12      116.64      140.65    169.67 o 
  -3  10  12      292.60      260.92     94.00 o 
  -2  10  12      425.88      538.67    105.30 o 
  -1  10  12        7.40       28.48     57.54 o 
   0  10  12      929.31     1063.56    154.93 o 
   1  10  12     7717.05     7540.34    417.23 o 
   2  10  12       67.06       95.18     55.56 o 
   3  10  12      645.82      652.79     94.91 o 
   4  10  12       28.90       20.03     99.03 o 
   5  10  12      303.61      239.40    136.60 o 
   6  10  12      315.43      600.15    181.52 o 
   7  10  12       20.40      -73.40    131.92 o 
   8  10  12      151.73      218.45    178.68 o 
  -6  11  12       24.30      -66.05     83.14 o 
  -5  11  12       23.57      127.09     93.82 o 
  -4  11  12       41.17      -67.06     75.62 o 
  -3  11  12     1911.54     2151.57    195.39 o 
  -2  11  12     2689.89     3025.28    206.15 o 
  -1  11  12      513.23      520.57    102.23 o 
   0  11  12      873.98      687.84    141.65 o 
   1  11  12     1566.20     1675.78    135.09 o 
   2  11  12      456.79      439.87     69.44 o 
   3  11  12       36.91       31.05    116.94 o 
   4  11  12     1272.36     1578.03    138.37 o 
   5  11  12       72.84        3.77    106.93 o 
   6  11  12      167.08      422.11    159.75 o 
   7  11  12        1.28      -37.30    133.94 o 
   8  11  12       22.87     -187.59    140.37 o 
  -6  12  12      167.70      110.45    105.17 o 
  -5  12  12      626.37      480.62    125.70 o 
  -4  12  12      392.72      440.05    116.16 o 
  -3  12  12     1652.23     1764.05    178.53 o 
  -2  12  12      194.60      257.93    204.08 o 
  -1  12  12      743.54      837.92    120.30 o 
   0  12  12     2461.48     2883.48    139.76 o 
   1  12  12     1891.27     2081.55    156.48 o 
   2  12  12     1285.22     1327.82    105.91 o 
   3  12  12      676.94      525.44    101.19 o 
   4  12  12       11.19       16.12     68.40 o 
   5  12  12      438.37      406.04    147.81 o 
   6  12  12        2.29       -1.38    113.36 o 
   7  12  12      442.78      662.80    188.87 o 
  -6  13  12      689.69      745.36    156.81 o 
  -5  13  12      376.29      359.14    121.36 o 
  -4  13  12     1638.29     1941.32    486.92 o 
  -3  13  12     4269.66     3995.88    374.67 o 
  -2  13  12      580.70      587.93    246.79 o 
  -1  13  12      471.52      359.40     88.46 o 
   0  13  12      581.38      671.94     82.42 o 
   1  13  12       78.37       94.05     56.00 o 
   2  13  12     2278.79     2062.19    132.85 o 
   3  13  12      208.57      259.77     74.97 o 
   4  13  12       26.56       56.83     74.66 o 
   5  13  12       11.55      162.69    120.71 o 
   6  13  12      150.91      178.43    109.21 o 
   7  13  12       17.01      187.22    176.29 o 
  -5  14  12      482.45      305.72    121.39 o 
  -4  14  12      348.67      485.11    277.57 o 
  -3  14  12      102.80      129.25     91.35 o 
  -2  14  12       46.79      100.81    161.04 o 
  -1  14  12      186.07       65.51     78.23 o 
   0  14  12      686.82      801.18    132.42 o 
   1  14  12      912.75      951.13     99.77 o 
   2  14  12     1907.62     1978.17    185.60 o 
   3  14  12      798.32      885.28    106.70 o 
   4  14  12     1005.22     1157.82    262.81 o 
   5  14  12      861.51      920.38    307.01 o 
   6  14  12      420.17      368.58    123.27 o 
   7  14  12      533.51      379.49    200.17 o 
  -5  15  12      467.90      535.15    143.22 o 
  -4  15  12     1494.63     1623.45    198.74 o 
  -3  15  12     3412.47     3577.53    271.87 o 
  -2  15  12     3518.09     3368.37    325.66 o 
  -1  15  12     3796.32     3411.08    422.76 o 
   0  15  12       36.50      114.94     84.08 o 
   1  15  12      322.18      447.41    109.45 o 
   2  15  12     1023.03     1084.36    202.24 o 
   3  15  12      200.74      253.62    102.69 o 
   4  15  12        8.55       39.81     83.11 o 
   5  15  12      122.71       -1.00    100.82 o 
   6  15  12      153.53      113.82    184.28 o 
  -5  16  12     1070.01      901.11    164.93 o 
  -4  16  12      554.09      448.88    128.88 o 
  -3  16  12       15.48      108.10     94.26 o 
  -2  16  12       43.14       83.86     95.74 o 
  -1  16  12      424.87      403.91    111.41 o 
   0  16  12      611.90      663.23    126.52 o 
   1  16  12      359.38      386.55     69.97 o 
   2  16  12      764.87      780.61    104.10 o 
   3  16  12      225.14      238.28     80.24 o 
   4  16  12      102.89       76.25    140.37 o 
   5  16  12       84.93       90.39    156.81 o 
   6  16  12      149.25      417.80    191.72 o 
  -4  17  12      476.73      681.68    153.43 o 
  -3  17  12      692.01      787.53    148.06 o 
  -2  17  12     2993.24     3778.86    267.03 o 
  -1  17  12     1691.50     2076.77    206.61 o 
   0  17  12      225.15      159.74    296.86 o 
   1  17  12      446.33      596.10     81.05 o 
   2  17  12      160.39      163.23     76.64 o 
   3  17  12      302.40      314.32     90.83 o 
   4  17  12        4.32       35.28     93.24 o 
   5  17  12       18.84       12.95    144.32 o 
  -3  18  12      282.22      343.30    125.51 o 
  -2  18  12      108.12      117.94    162.09 o 
  -1  18  12       44.30       52.19     97.28 o 
   0  18  12      440.17      575.99    134.99 o 
   1  18  12        0.15     -155.30    103.53 o 
   2  18  12      175.01      131.71    103.37 o 
   3  18  12       57.48      136.27     87.37 o 
   4  18  12       97.24       89.58    107.27 o 
  -3  19  12      160.20      104.26    109.56 o 
  -2  19  12     1071.47     1086.22    182.11 o 
  -1  19  12      436.60      699.97    153.00 o 
   0  19  12       48.28      -13.62    194.52 o 
   1  19  12       32.54      -62.65    140.83 o 
   2  19  12       46.42      -70.80     75.24 o 
   3  19  12      116.07       31.79    133.68 o 
   4  19  12      102.36       45.26    107.00 o 
  -1  20  12       18.03      108.24    109.88 o 
   0  20  12      195.95      199.04    116.60 o 
   1  20  12      115.69      111.06    183.73 o 
   2  20  12      190.51      249.67    130.13 o 
   0  -9  13      241.30        9.74    138.71 o 
   1  -9  13     1223.63     1109.99    248.40 o 
   2  -9  13       81.05       89.48    129.07 o 
   3  -9  13       92.92      152.59    143.95 o 
  -2  -8  13     1224.70     1012.98    247.94 o 
  -1  -8  13      895.75     1242.64    241.79 o 
   0  -8  13     1081.69     1374.93    256.58 o 
   1  -8  13      140.05      261.17    151.58 o 
   2  -8  13       72.24       58.24    115.93 o 
   3  -8  13       79.80       94.90    124.29 o 
   4  -8  13       33.13       92.14    149.55 o 
  -3  -7  13      173.93      156.51    153.87 o 
  -2  -7  13       64.96       47.59    141.56 o 
  -1  -7  13      117.53       38.03    117.86 o 
   0  -7  13       13.80      220.20    140.74 o 
   1  -7  13      368.50      457.85    168.39 o 
   2  -7  13        4.58      148.91    127.14 o 
   3  -7  13     1274.02     1375.77    165.39 o 
   4  -7  13      881.22     1173.43    164.26 o 
   5  -7  13      108.95       66.20    133.66 o 
  -3  -6  13     2913.02     3121.29    244.29 o 
  -2  -6  13      721.34      475.06    119.08 o 
  -1  -6  13      272.18      639.28    180.05 o 
   0  -6  13      621.17      705.97    186.67 o 
   1  -6  13        4.42      -52.18     97.28 o 
   2  -6  13      145.10      101.05     87.62 o 
   3  -6  13        2.20      -14.64     73.81 o 
   4  -6  13      501.93      594.18    129.01 o 
   5  -6  13      408.50      313.32    138.58 o 
   6  -6  13      860.38      938.02    249.59 o 
  -4  -5  13       17.65        2.83    113.54 o 
  -3  -5  13      116.56       57.62     88.53 o 
  -2  -5  13       55.84      -82.90     77.25 o 
  -1  -5  13      187.48      143.40    115.56 o 
   0  -5  13      254.20      398.32    150.75 o 
   1  -5  13     1467.17     1611.39    172.24 o 
   2  -5  13        1.80       -2.75     71.42 o 
   3  -5  13        1.94       65.59     84.32 o 
   4  -5  13      363.21      308.63    105.27 o 
   5  -5  13     1595.99     1575.46    260.07 o 
   6  -5  13      104.73       -8.73    147.07 o 
  -4  -4  13     1195.04     1010.65    153.42 o 
  -3  -4  13     1358.10     1735.21    315.18 o 
  -2  -4  13      721.15      649.80    161.73 o 
  -1  -4  13      443.83      326.19    164.67 o 
   0  -4  13      598.62      529.60    101.81 o 
   1  -4  13      535.82      678.75    113.43 o 
   2  -4  13      880.87      752.86    261.03 o 
   3  -4  13       11.31      -44.12     64.83 o 
   4  -4  13      262.98      121.81    126.96 o 
   5  -4  13      947.87      855.16    213.77 o 
   6  -4  13      604.18      177.57    179.78 o 
   7  -4  13      355.98      410.63    191.26 o 
  -5  -3  13      383.93      662.52    206.69 o 
  -4  -3  13       19.35       34.61    115.11 o 
  -3  -3  13      554.48      742.16    275.78 o 
  -2  -3  13       38.44      -61.64     66.21 o 
  -1  -3  13        1.44       25.69     68.79 o 
   0  -3  13       87.29      215.79     93.39 o 
   1  -3  13     1959.97     1903.73    123.24 o 
   2  -3  13       10.05       -5.95     67.17 o 
   3  -3  13       28.38       -3.49    100.50 o 
   4  -3  13     4975.32     4988.29    376.83 o 
   5  -3  13      608.57      878.68    207.80 o 
   6  -3  13      605.53      602.81    205.22 o 
   7  -3  13      758.71      978.90    245.83 o 
  -5  -2  13     1002.65      704.23    204.86 o 
  -4  -2  13     2179.53     2716.47    555.22 o 
  -3  -2  13      614.62      875.43    128.32 o 
  -2  -2  13      140.11      151.46     77.85 o 
  -1  -2  13      532.42      500.14     94.79 o 
   0  -2  13      261.49      264.77     64.70 o 
   1  -2  13      363.25      410.52     70.94 o 
   2  -2  13        3.79      -24.19     56.98 o 
   3  -2  13       93.10       26.00    102.89 o 
   4  -2  13     1065.14      984.04    198.15 o 
   5  -2  13      577.76      666.01    188.96 o 
   6  -2  13      154.51      176.93    150.20 o 
   7  -2  13      338.90      402.18    192.09 o 
  -5  -1  13     1173.42     1887.07    287.44 o 
  -4  -1  13       17.14      -43.64    108.67 o 
  -3  -1  13      207.83      229.61    115.43 o 
  -2  -1  13      669.95      660.81    110.08 o 
  -1  -1  13      100.90       45.04     57.99 o 
   0  -1  13      324.72      418.22     81.86 o 
   1  -1  13       56.03       37.03     43.90 o 
   2  -1  13       18.66       42.48     68.81 o 
   3  -1  13      240.11      367.36    143.86 o 
   4  -1  13     5852.92     6395.19    433.69 o 
   5  -1  13     1184.95     1408.27    229.02 o 
   6  -1  13      594.75      542.46    194.38 o 
   7  -1  13      802.61      552.74    206.79 o 
  -6   0  13      499.39      430.29    200.08 o 
  -5   0  13      664.32      819.98    199.53 o 
  -4   0  13     1992.17     2101.02    265.95 o 
  -3   0  13      570.80      655.02    110.19 o 
  -2   0  13      949.33      945.97    115.69 o 
  -1   0  13      667.59      625.86    152.59 o 
   0   0  13      973.74     1004.35     94.32 o 
   1   0  13      398.42      480.28    103.86 o 
   2   0  13      268.30      263.96     62.46 o 
   3   0  13      880.83     1287.10    205.77 o 
   4   0  13        1.14       22.87    105.37 o 
   5   0  13     1222.30      972.65    201.18 o 
   6   0  13      216.87       40.14    111.34 o 
   7   0  13     1691.74     1820.65    292.59 o 
   8   0  13        6.55      -65.32    137.52 o 
  -6   1  13       87.54      118.60    147.72 o 
  -5   1  13      433.13      368.01    158.01 o 
  -4   1  13      103.53        5.51    101.42 o 
  -3   1  13      359.32      328.27     82.72 o 
  -2   1  13      663.48      499.55     90.31 o 
  -1   1  13       22.66       52.19     55.97 o 
   0   1  13      598.58      579.22     83.99 o 
   1   1  13      155.85      114.89    105.96 o 
   2   1  13      963.36      894.95     90.24 o 
   3   1  13       53.54      -18.83     95.81 o 
   4   1  13      946.21      972.38    190.71 o 
   5   1  13     1354.63     1126.80    208.16 o 
   6   1  13     2406.99     2428.42    302.42 o 
   7   1  13      181.17      181.52    151.48 o 
   8   1  13      130.82      238.48    178.22 o 
  -6   2  13      443.18      392.44    181.80 o 
  -5   2  13     1286.41     1395.87    246.65 o 
  -4   2  13      869.49     1000.95    209.72 o 
  -3   2  13      205.55      189.92     73.66 o 
  -2   2  13     5213.09     5031.46    267.97 o 
  -1   2  13      186.86      151.14     72.43 o 
   0   2  13      768.47      863.58    102.93 o 
   1   2  13       81.57      102.26    115.75 o 
   2   2  13     1353.11     1477.89    106.39 o 
   3   2  13        1.45       70.37    100.22 o 
   4   2  13      440.84      241.97    121.44 o 
   5   2  13      119.30      -57.97     98.94 o 
   6   2  13       20.76     -101.97    109.87 o 
   7   2  13      521.90      406.41    185.20 o 
   8   2  13        2.22      161.31    173.35 o 
  -6   3  13      304.29      445.45    176.84 o 
  -5   3  13       70.18       62.65    125.12 o 
  -4   3  13       26.68      179.59    120.80 o 
  -3   3  13      393.68      277.80    126.13 o 
  -2   3  13      464.85      576.02     90.83 o 
  -1   3  13        3.88      -40.46     73.45 o 
   0   3  13     3188.04     3159.77    237.70 o 
   1   3  13      437.69      349.94     69.33 o 
   2   3  13     1754.83     1920.77    225.98 o 
   3   3  13      659.35      768.26    169.67 o 
   4   3  13     1834.04     1233.18    199.16 o 
   5   3  13     3869.35     4109.16    353.77 o 
   6   3  13     1031.67     1433.44    243.26 o 
   7   3  13        2.36       79.83    130.26 o 
   8   3  13        6.40      -39.69    154.61 o 
  -6   4  13      714.60      687.88    195.39 o 
  -5   4  13     1593.19     1683.86    258.23 o 
  -4   4  13      416.51      364.33    137.34 o 
  -3   4  13     1988.14     2165.60    250.15 o 
  -2   4  13      186.12      129.06     60.01 o 
  -1   4  13       31.93       72.22     73.72 o 
   0   4  13       92.25       27.82     97.28 o 
   1   4  13      386.80      297.98     69.52 o 
   2   4  13     1909.39     2004.91    158.10 o 
   3   4  13      374.19      465.01    139.82 o 
   4   4  13      233.11      182.72    111.16 o 
   5   4  13      180.88       95.63    122.36 o 
   6   4  13       61.85      -37.39    115.11 o 
   7   4  13     1399.18     1541.75    267.05 o 
   8   4  13        6.43       15.52    137.61 o 
  -6   5  13      932.03     1157.85    238.48 o 
  -5   5  13       28.71      151.30    122.55 o 
  -4   5  13     3271.10     3451.41    319.41 o 
  -3   5  13     1360.44     1494.99    209.63 o 
  -2   5  13     1707.86     1680.43    118.96 o 
  -1   5  13       79.04       99.18     46.04 o 
   0   5  13     1302.59     1496.38    210.85 o 
   1   5  13     5815.87     5714.54    190.47 o 
   2   5  13     2890.17     2662.78    144.74 o 
   3   5  13     4110.75     4158.03    323.45 o 
   4   5  13     1646.86     1483.14    221.76 o 
   5   5  13     3101.61     2750.31    290.66 o 
   6   5  13       35.85       27.93    119.15 o 
   7   5  13       75.65      154.79    145.33 o 
   8   5  13       69.13      224.15    169.95 o 
  -6   6  13      867.98     1042.38    218.82 o 
  -5   6  13     1037.95     1282.60    240.59 o 
  -4   6  13     1184.67     1079.49    196.86 o 
  -3   6  13     1571.31     1594.69    163.38 o 
  -2   6  13        1.64       21.67     60.65 o 
  -1   6  13      464.53      456.04     64.26 o 
   0   6  13       19.54       59.27     44.66 o 
   1   6  13       23.11       51.50     77.55 o 
   2   6  13      121.82      153.50     79.42 o 
   3   6  13     1716.50     1626.91    216.98 o 
   4   6  13        4.05       14.97     94.16 o 
   5   6  13      143.38      -50.89     90.67 o 
   6   6  13     3099.49     2863.58    307.38 o 
   7   6  13      246.43      246.10    140.55 o 
   8   6  13      210.20      425.51    182.90 o 
  -6   7  13      240.50      117.86    151.48 o 
  -5   7  13       12.85      -12.31    123.10 o 
  -4   7  13     2542.42     2513.58    383.16 o 
  -3   7  13      160.05      235.56     94.86 o 
  -2   7  13      198.59      223.14     80.12 o 
  -1   7  13       29.77       -0.30     55.14 o 
   0   7  13       50.18        1.67     48.23 o 
   1   7  13     4473.41     4514.13    169.54 o 
   2   7  13     3769.68     3754.23    144.26 o 
   3   7  13       78.74       90.80     49.15 o 
   4   7  13      655.87      572.22    155.43 o 
   5   7  13     2063.29     2311.94    271.37 o 
   6   7  13     1804.68     1401.93    234.71 o 
   7   7  13      436.82      439.94    171.51 o 
   8   7  13        0.52      -35.83    134.58 o 
  -6   8  13      261.43      157.00    137.98 o 
  -5   8  13       56.30        4.26     91.64 o 
  -4   8  13      102.23       57.17     79.95 o 
  -3   8  13      335.99      468.16    107.14 o 
  -2   8  13       45.47        0.80     65.47 o 
  -1   8  13      208.52      238.35    105.78 o 
   0   8  13      110.61      112.71     59.65 o 
   1   8  13     2899.03     2810.67    137.93 o 
   2   8  13       35.97       69.40     43.79 o 
   3   8  13      223.32      181.04     47.84 o 
   4   8  13      357.22      510.67    157.55 o 
   5   8  13      379.97       70.83    109.13 o 
   6   8  13        4.23      115.11    125.85 o 
   7   8  13      277.57      489.82    181.71 o 
   8   8  13      252.06       84.70    155.07 o 
  -6   9  13        2.06     -104.07    115.98 o 
  -5   9  13       20.89        4.99     95.05 o 
  -4   9  13      300.20      407.50    109.62 o 
  -3   9  13        0.04      -24.45     72.44 o 
  -2   9  13     2815.37     2867.85    329.47 o 
  -1   9  13      250.35      206.82     93.56 o 
   0   9  13     1860.18     1851.09    143.30 o 
   1   9  13     4696.68     4839.85    183.22 o 
   2   9  13     4120.23     4327.08    165.93 o 
   3   9  13      338.29      262.49     55.21 o 
   4   9  13     1321.33     1681.93    231.22 o 
   5   9  13      951.10     1306.95    220.11 o 
   6   9  13      436.12      341.83    159.66 o 
   7   9  13       24.14       61.46    138.71 o 
   8   9  13        7.94       66.88    147.53 o 
  -6  10  13       25.02        7.33     95.44 o 
  -5  10  13       10.31      -66.32     84.46 o 
  -4  10  13      933.74      711.72    225.07 o 
  -3  10  13       62.66      -11.03    102.15 o 
  -2  10  13      598.64      896.88    126.81 o 
  -1  10  13      927.89      852.18    119.22 o 
   0  10  13     3704.34     3858.19    204.50 o 
   1  10  13     1968.35     2141.02    125.54 o 
   2  10  13      147.20      170.20     52.26 o 
   3  10  13        5.44        1.77     44.46 o 
   4  10  13      151.41      218.27    127.78 o 
   5  10  13      517.79      488.72    171.14 o 
   6  10  13       28.41      -64.12    118.69 o 
   7  10  13       55.98      -34.08    134.30 o 
   8  10  13       46.09      -32.24    140.83 o 
  -6  11  13        7.11       98.76    105.50 o 
  -5  11  13      104.79      166.81    107.26 o 
  -4  11  13      210.30      117.49     98.57 o 
  -3  11  13     1411.07     1259.33    160.27 o 
  -2  11  13     2580.30     2506.49    192.49 o 
  -1  11  13       19.52      -37.05     75.01 o 
   0  11  13      834.25      780.58    110.46 o 
   1  11  13     2633.26     2584.67    166.48 o 
   2  11  13     3751.85     3848.07    225.00 o 
   3  11  13      635.59      529.40    233.24 o 
   4  11  13     1542.00     1717.76    232.23 o 
   5  11  13       46.99      115.38    121.08 o 
   6  11  13      380.37      510.03    180.60 o 
   7  11  13      379.59      253.54    166.46 o 
  -6  12  13        0.55       15.01     99.81 o 
  -5  12  13      224.23      230.63    116.24 o 
  -4  12  13       89.57       86.99     88.88 o 
  -3  12  13       60.89      -16.89     73.61 o 
  -2  12  13     1289.55     1476.11    162.87 o 
  -1  12  13     1934.03     2048.77    224.97 o 
   0  12  13     3969.32     4043.76    166.57 o 
   1  12  13     1540.42     1410.33    156.26 o 
   2  12  13     1210.47     1416.68    136.20 o 
   3  12  13      142.00       66.08     74.59 o 
   4  12  13        2.02      -80.75    101.88 o 
   5  12  13       15.21      -12.03    106.75 o 
   6  12  13      197.57      160.58    139.36 o 
   7  12  13        9.94       36.10    146.52 o 
  -5  13  13     1247.27     1395.31    191.84 o 
  -4  13  13     1743.20     1485.35    508.47 o 
  -3  13  13        7.07       61.18     85.13 o 
  -2  13  13      169.01      102.93     82.05 o 
  -1  13  13      389.27      315.16     96.41 o 
   0  13  13      212.33      189.92     80.18 o 
   1  13  13     1899.11     2025.44    128.31 o 
   2  13  13      814.87      973.30    120.59 o 
   3  13  13     1134.84     1370.50    141.12 o 
   4  13  13      105.86       18.92    111.71 o 
   5  13  13        7.22      109.50    128.43 o 
   6  13  13      773.04      710.38    195.30 o 
   7  13  13      191.18       62.74    159.75 o 
  -5  14  13      336.34      263.91    113.63 o 
  -4  14  13      745.28      787.39    162.51 o 
  -3  14  13     1049.71     1286.95    442.09 o 
  -2  14  13     1506.37     1427.62    165.21 o 
  -1  14  13      779.13      684.84    120.81 o 
   0  14  13     2896.37     2451.84    257.95 o 
   1  14  13     2030.81     1947.01    132.37 o 
   2  14  13     3596.41     3139.47    163.85 o 
   3  14  13      696.35      788.69    106.69 o 
   4  14  13        0.64       12.73     67.72 o 
   5  14  13        0.38      -38.15     91.21 o 
   6  14  13       85.42      130.77    109.61 o 
  -5  15  13      350.41      452.57    137.95 o 
  -4  15  13      277.86      238.88    114.22 o 
  -3  15  13       23.94     -113.46     75.64 o 
  -2  15  13       76.78      146.98     92.80 o 
  -1  15  13      464.09      456.86    115.01 o 
   0  15  13      682.32      451.05    218.91 o 
   1  15  13      443.13      505.31     87.67 o 
   2  15  13      840.57      768.95    151.12 o 
   3  15  13      769.45      661.58    147.76 o 
   4  15  13      105.20      101.77     77.80 o 
   5  15  13      342.91      383.05    124.77 o 
   6  15  13       79.08       -5.79    140.00 o 
  -4  16  13      639.97      607.45    151.39 o 
  -3  16  13      329.13      300.21    212.89 o 
  -2  16  13     1265.48     1003.32    153.50 o 
  -1  16  13     2739.64     3305.37    253.13 o 
   0  16  13     3061.58     3398.92    374.99 o 
   1  16  13      671.90      621.84    162.32 o 
   2  16  13     1135.72     1359.56    159.35 o 
   3  16  13      335.68      661.01    230.76 o 
   4  16  13       10.57      -85.88     71.09 o 
   5  16  13       10.87       33.16    168.20 o 
   6  16  13       54.22      -41.25    163.88 o 
  -4  17  13      577.05      625.26    146.42 o 
  -3  17  13       47.30      175.31    105.55 o 
  -2  17  13       61.62      131.60     97.95 o 
  -1  17  13       47.10       43.83     87.63 o 
   0  17  13      112.60      224.74    101.47 o 
   1  17  13       14.58      -20.84     81.43 o 
   2  17  13      206.88      209.97    100.92 o 
   3  17  13      689.42      724.10    202.61 o 
   4  17  13      391.08      316.16    217.58 o 
   5  17  13       34.50      -58.43    156.54 o 
  -3  18  13      153.18      183.96    115.77 o 
  -2  18  13      935.34     1003.15    164.15 o 
  -1  18  13      822.68      749.57    146.26 o 
   0  18  13      431.61      306.92    111.43 o 
   1  18  13      580.29      539.61    134.70 o 
   2  18  13      121.98      110.69     99.35 o 
   3  18  13      123.32       18.74    107.95 o 
   4  18  13       21.42      -55.02    111.84 o 
  -2  19  13       49.21       -9.52     98.13 o 
  -1  19  13      177.90      117.89     97.29 o 
   0  19  13        0.89      -23.23     95.18 o 
   1  19  13       73.27       67.24    149.83 o 
   2  19  13      351.53      566.24    134.30 o 
   3  19  13      118.56      153.58     89.82 o 
  -1  20  13      173.34      195.90    121.46 o 
   0  20  13      166.73       68.78    115.34 o 
   1  20  13        3.58       -7.72    149.46 o 
   2  20  13       97.41      460.33    216.06 o 
   0  -8  14      154.90      160.12    149.00 o 
   1  -8  14      808.18      392.17    175.92 o 
   2  -8  14      466.40      528.49    192.55 o 
   3  -8  14        5.01      277.61    162.32 o 
  -1  -7  14      831.90      875.74    213.40 o 
   0  -7  14      274.76      197.05    152.95 o 
   1  -7  14       77.53       21.68    118.78 o 
   2  -7  14       28.93       15.34    123.01 o 
   3  -7  14      279.83      154.24    144.41 o 
   4  -7  14      334.99      183.64    108.38 o 
  -2  -6  14      160.02       98.97     95.19 o 
  -1  -6  14      103.84      126.70     97.44 o 
   0  -6  14      231.35      283.31    153.96 o 
   1  -6  14     2180.99     1634.81    263.47 o 
   2  -6  14     1026.55      967.69    216.43 o 
   3  -6  14      278.05      213.16    100.18 o 
   4  -6  14      206.16      139.20     96.92 o 
   5  -6  14      508.64      603.27    147.30 o 
  -3  -5  14      220.39      110.98     98.71 o 
  -2  -5  14     2171.44     2404.32    209.30 o 
  -1  -5  14      319.34      305.62    162.97 o 
   0  -5  14     2561.74     2170.56    286.98 o 
   1  -5  14       23.63       78.91    112.99 o 
   2  -5  14      350.69      328.05    101.92 o 
   3  -5  14      565.44      513.54    118.79 o 
   4  -5  14       54.58      115.63    168.62 o 
   5  -5  14      626.69      495.73    150.29 o 
   6  -5  14        1.26       68.99    153.60 o 
  -4  -4  14       82.32       65.75    102.75 o 
  -3  -4  14      313.58      326.75    105.68 o 
  -2  -4  14        9.14      -28.38     80.03 o 
  -1  -4  14      289.93      420.49    105.94 o 
   0  -4  14     1524.82     1422.94    152.09 o 
   1  -4  14     3620.47     3564.28    175.81 o 
   2  -4  14      457.47      602.88    159.66 o 
   3  -4  14       58.99       38.06     77.44 o 
   4  -4  14      348.47      435.42    118.66 o 
   5  -4  14      318.47      542.73    193.74 o 
   6  -4  14       57.93        1.10    156.35 o 
  -4  -3  14      790.66      861.22    221.85 o 
  -3  -3  14     1142.72     1340.27    163.88 o 
  -2  -3  14      240.11      320.67    100.30 o 
  -1  -3  14     1861.26     1982.63    171.66 o 
   0  -3  14     2186.22     2311.21    141.83 o 
   1  -3  14       32.35       85.92     58.55 o 
   2  -3  14       10.05      -39.97     68.94 o 
   3  -3  14      145.90       31.64     75.91 o 
   4  -3  14      444.30      426.89    162.23 o 
   5  -3  14       68.55        9.28    132.93 o 
   6  -3  14       17.98      -64.86    134.95 o 
  -4  -2  14       89.53      119.33    131.92 o 
  -3  -2  14      208.94      175.13     91.79 o 
  -2  -2  14      115.79       46.06     74.97 o 
  -1  -2  14      850.57      721.87    117.92 o 
   0  -2  14      611.79      652.46    116.46 o 
   1  -2  14     1699.72     1656.40    118.98 o 
   2  -2  14      513.88      381.51    101.91 o 
   3  -2  14      286.65      289.92    135.96 o 
   4  -2  14      776.93      938.11    195.58 o 
   5  -2  14      715.39      548.15    183.54 o 
   6  -2  14       89.70        2.30    132.47 o 
   7  -2  14       79.95      260.43    176.38 o 
  -5  -1  14      976.94     1651.71    287.26 o 
  -4  -1  14     2659.61     2261.87    298.47 o 
  -3  -1  14      553.08      680.52    119.66 o 
  -2  -1  14      346.07      316.73    170.18 o 
  -1  -1  14     4584.90     4949.89    240.70 o 
   0  -1  14     1475.00     1760.77    120.16 o 
   1  -1  14      395.12      395.92     67.99 o 
   2  -1  14       15.51      -81.09     54.06 o 
   3  -1  14      137.00      250.88    128.98 o 
   4  -1  14       60.22       85.43    114.92 o 
   5  -1  14        1.62     -102.24    113.54 o 
   6  -1  14        3.76       99.30    137.80 o 
   7  -1  14      312.46      170.68    163.15 o 
  -5   0  14      350.21      308.48    175.55 o 
  -4   0  14      279.78      413.11    162.87 o 
  -3   0  14      149.48      142.94     77.19 o 
  -2   0  14     1139.00     1293.82    136.06 o 
  -1   0  14      674.23      776.72    110.78 o 
   0   0  14     1041.50     1046.48    142.88 o 
   1   0  14      801.81      746.13    105.15 o 
   2   0  14     2842.00     3070.36    290.20 o 
   3   0  14        0.29     -122.45     85.07 o 
   4   0  14     2115.54     2227.24    270.81 o 
   5   0  14      575.05      518.57    156.54 o 
   6   0  14      427.09      536.58    188.96 o 
   7   0  14      153.40      277.34    164.44 o 
  -5   1  14     1918.54     1491.50    257.22 o 
  -4   1  14     3650.27     3802.06    361.21 o 
  -3   1  14     1185.58     1495.73    227.55 o 
  -2   1  14     1759.87     1744.36    145.99 o 
  -1   1  14     4405.32     4256.68    209.77 o 
   0   1  14      751.18      812.20     86.97 o 
   1   1  14      403.23      416.33     80.98 o 
   2   1  14      353.98      428.82    139.17 o 
   3   1  14      422.36      368.19    140.09 o 
   4   1  14       55.96       -7.90    103.99 o 
   5   1  14      259.90      295.25    145.24 o 
   6   1  14       49.03      -83.32    120.34 o 
   7   1  14       20.57      104.91    145.60 o 
  -5   2  14      881.76      898.98    211.10 o 
  -4   2  14       42.85       10.75    114.55 o 
  -3   2  14      639.00      342.65    140.83 o 
  -2   2  14      282.98      272.15     78.14 o 
  -1   2  14      350.74      325.97     79.48 o 
   0   2  14      109.58       31.56     47.13 o 
   1   2  14      156.33      139.19     60.34 o 
   2   2  14      887.91      879.60    173.26 o 
   3   2  14        4.52      -36.19     87.27 o 
   4   2  14      506.46      910.74    190.07 o 
   5   2  14     1606.94     1519.70    243.90 o 
   6   2  14     1162.03     1587.31    261.26 o 
   7   2  14       34.53       64.76    129.71 o 
   8   2  14      117.99     -103.16    152.59 o 
  -6   3  14       23.22       23.79    132.84 o 
  -5   3  14     1813.98     1651.07    267.23 o 
  -4   3  14     2195.74     2953.51    315.28 o 
  -3   3  14      999.80      965.86    187.86 o 
  -2   3  14      676.47      744.96    103.80 o 
  -1   3  14       33.87       22.21     64.99 o 
   0   3  14      101.53       99.51     49.55 o 
   1   3  14      145.09      114.10     58.66 o 
   2   3  14      311.35      255.02     83.73 o 
   3   3  14       91.39      106.38    114.09 o 
   4   3  14     2686.68     2640.99    292.49 o 
   5   3  14     1579.01     1259.82    222.31 o 
   6   3  14      405.38      391.71    161.22 o 
   7   3  14      379.82      249.59    168.11 o 
   8   3  14      144.64      226.81    171.51 o 
  -6   4  14     1000.81      648.74    202.47 o 
  -5   4  14     1231.27     1121.93    225.71 o 
  -4   4  14      383.79      340.63    144.50 o 
  -3   4  14      647.40      565.88    155.62 o 
  -2   4  14      198.41      334.92     95.58 o 
  -1   4  14      228.87      241.07     65.74 o 
   0   4  14      347.46      279.09     74.58 o 
   1   4  14     1027.10     1100.84    185.15 o 
   2   4  14       80.61       80.52     82.36 o 
   3   4  14       36.12      130.81    115.84 o 
   4   4  14     2048.80     2236.24    267.23 o 
   5   4  14      884.31      565.61    160.85 o 
   6   4  14     1558.70     1297.85    236.92 o 
   7   4  14        4.00        8.73    125.85 o 
   8   4  14       21.73       16.17    147.90 o 
  -6   5  14       81.18       14.97    131.00 o 
  -5   5  14     1941.66     1457.60    248.68 o 
  -4   5  14     1909.33     1933.64    258.69 o 
  -3   5  14     2575.92     2454.97    263.37 o 
  -2   5  14      996.25      861.22    163.88 o 
  -1   5  14       61.71       45.14     54.18 o 
   0   5  14       93.63        0.80     52.71 o 
   1   5  14     2095.38     2166.53    146.49 o 
   2   5  14      379.76      465.95    138.48 o 
   3   5  14      769.63     1101.26    193.56 o 
   4   5  14        9.45      -36.47    102.06 o 
   5   5  14        2.34       75.05    103.99 o 
   6   5  14      823.86      720.30    193.19 o 
   7   5  14      869.09     1181.28    242.61 o 
   8   5  14      180.22      604.46    216.25 o 
  -6   6  14      249.51      314.17    170.04 o 
  -5   6  14      639.55      720.21    196.40 o 
  -4   6  14      114.36      115.47    115.93 o 
  -3   6  14     2484.25     2790.09    289.37 o 
  -2   6  14      412.18      464.71    100.52 o 
  -1   6  14       14.49      -14.66     41.29 o 
   0   6  14      623.83      635.02     79.83 o 
   1   6  14      797.30      815.25     81.11 o 
   2   6  14     1713.64     1918.89    111.41 o 
   3   6  14     4382.81     4761.58    360.11 o 
   4   6  14     1566.04     1600.54    230.49 o 
   5   6  14     6277.36     6101.04    447.28 o 
   6   6  14     3174.34     3289.46    335.58 o 
   7   6  14        6.17       75.42    136.05 o 
   8   6  14      160.40      329.15    190.43 o 
  -6   7  14      217.19      242.80    158.65 o 
  -5   7  14       25.68       50.71    124.02 o 
  -4   7  14     3588.07     3492.53    263.19 o 
  -3   7  14      101.05       82.40     76.57 o 
  -2   7  14     1392.59     1453.60    149.82 o 
  -1   7  14     2670.20     2801.97    332.36 o 
   0   7  14      273.52      254.77     70.81 o 
   1   7  14     1692.58     1688.10    109.17 o 
   2   7  14      485.59      491.96     70.94 o 
   3   7  14       77.70      126.13     98.39 o 
   4   7  14       27.17      -97.28     90.39 o 
   5   7  14      561.16      611.35    173.99 o 
   6   7  14     1820.68     2150.90    287.90 o 
   7   7  14     1330.09      815.84    209.72 o 
   8   7  14      382.61      294.88    173.71 o 
  -6   8  14      503.37      730.32    206.97 o 
  -5   8  14      146.22       42.38    140.37 o 
  -4   8  14     1463.90     1345.83    184.28 o 
  -3   8  14      707.39      756.42    131.53 o 
  -2   8  14       12.70        2.91     67.96 o 
  -1   8  14        2.70      -34.69     58.01 o 
   0   8  14     1046.55     1141.66    118.27 o 
   1   8  14       49.75       28.30     48.38 o 
   2   8  14     5083.60     4865.19    201.56 o 
   3   8  14      118.20       62.65    104.54 o 
   4   8  14     2537.31     3141.28    310.68 o 
   5   8  14     1861.06     2274.82    280.55 o 
   6   8  14     3414.24     3273.93    345.32 o 
   7   8  14      585.61      308.02    165.26 o 
   8   8  14      420.83      397.40    189.24 o 
  -6   9  14      131.28      106.57    110.44 o 
  -5   9  14       70.40       62.75    108.08 o 
  -4   9  14      564.35      432.79    121.16 o 
  -3   9  14      128.98      115.86    110.88 o 
  -2   9  14        9.95      -23.73     70.14 o 
  -1   9  14     2878.53     3076.81    500.29 o 
   0   9  14        5.31       -4.59     56.13 o 
   1   9  14      117.83      113.42     60.23 o 
   2   9  14      712.63      788.64     80.49 o 
   3   9  14        9.58      -18.65     95.63 o 
   4   9  14     1043.42     1229.32    214.87 o 
   5   9  14       14.55     -127.32     99.49 o 
   6   9  14        5.60      190.07    146.52 o 
   7   9  14       14.81     -172.52    115.01 o 
  -6  10  14      253.05      339.66    134.20 o 
  -5  10  14      299.79      251.94    120.56 o 
  -4  10  14      136.34      282.63    111.22 o 
  -3  10  14      280.30      325.63    106.50 o 
  -2  10  14      154.89      107.25     74.76 o 
  -1  10  14      494.53      407.10     97.69 o 
   0  10  14      280.44      181.13     79.06 o 
   1  10  14      364.11      423.40    126.47 o 
   2  10  14     2467.20     2717.20    138.19 o 
   3  10  14      463.90      547.33     72.59 o 
   4  10  14      555.06      382.70    143.12 o 
   5  10  14     4489.46     4959.45    404.02 o 
   6  10  14      425.11      595.46    199.16 o 
   7  10  14      279.53      337.60    183.36 o 
  -5  11  14       57.49      100.47    100.51 o 
  -4  11  14      223.90      228.35    107.11 o 
  -3  11  14      755.34      701.96    307.24 o 
  -2  11  14       65.03      -12.49     68.22 o 
  -1  11  14     1459.07     1671.28    236.46 o 
   0  11  14      742.75      921.76    136.79 o 
   1  11  14     1700.91     1845.52    143.87 o 
   2  11  14        4.63       -1.55     50.41 o 
   3  11  14      810.28      775.89     84.00 o 
   4  11  14     1021.06      918.73    197.78 o 
   5  11  14        0.47     -140.55    102.98 o 
   6  11  14        6.80       50.34    131.09 o 
   7  11  14        0.44      142.11    151.67 o 
  -5  12  14       53.39      -31.76     93.61 o 
  -4  12  14       27.13        4.28     92.51 o 
  -3  12  14       85.54      100.70     93.10 o 
  -2  12  14       40.12       65.04     82.77 o 
  -1  12  14      146.34      287.70     93.09 o 
   0  12  14     1249.44     1380.91    143.95 o 
   1  12  14      239.60      252.83     79.64 o 
   2  12  14     1932.85     2149.49    131.66 o 
   3  12  14     1088.84     1274.97    136.90 o 
   4  12  14     1669.09     2168.44    267.32 o 
   5  12  14     1458.14     1353.70    234.90 o 
   6  12  14      577.54      523.81    176.01 o 
   7  12  14      829.67     1196.62    251.16 o 
  -5  13  14      100.11       18.49    109.38 o 
  -4  13  14      424.66      373.59    128.24 o 
  -3  13  14       83.87       10.14    108.95 o 
  -2  13  14      260.80      425.83    108.95 o 
  -1  13  14     1704.10     1876.17    172.28 o 
   0  13  14     4161.40     4455.94    249.36 o 
   1  13  14      706.99      831.08    120.72 o 
   2  13  14       31.10        0.54     51.74 o 
   3  13  14      107.44      139.01     74.68 o 
   4  13  14        2.43       -1.10    107.30 o 
   5  13  14       85.28      160.30    141.93 o 
   6  13  14       16.61     -100.96    121.44 o 
   7  13  14       28.93       29.21    144.69 o 
  -5  14  14        8.28      -30.02    102.24 o 
  -4  14  14      163.89      -26.35     96.98 o 
  -3  14  14        5.70       38.89     88.26 o 
  -2  14  14      333.35      353.80    107.60 o 
  -1  14  14      577.38      695.63    122.07 o 
   0  14  14      411.08      230.66     86.70 o 
   1  14  14       46.10      168.60     64.93 o 
   2  14  14       96.97      215.95     72.33 o 
   3  14  14      182.97      324.69     98.52 o 
   4  14  14      310.86      122.36    128.52 o 
   5  14  14       58.65      109.59    138.35 o 
   6  14  14      168.92      187.95    139.45 o 
  -4  15  14        0.12       -4.56     97.08 o 
  -3  15  14       38.55       -2.95     89.21 o 
  -2  15  14       13.76       76.66     84.27 o 
  -1  15  14      905.23      893.98    136.26 o 
   0  15  14      607.99      689.58    132.74 o 
   1  15  14      771.37      934.55    133.28 o 
   2  15  14      195.64      156.67     72.34 o 
   3  15  14      124.55       19.59     69.69 o 
   4  15  14      149.15       99.08    100.13 o 
   5  15  14       87.00       55.27    144.32 o 
   6  15  14       47.22      -15.27    127.05 o 
  -4  16  14      379.34      252.61    351.65 o 
  -3  16  14       27.71      -22.17     87.60 o 
  -2  16  14       25.82      -34.83     87.22 o 
  -1  16  14       14.97       -2.92     81.07 o 
   0  16  14     1243.21     1269.48    158.04 o 
   1  16  14      187.15      131.42     89.69 o 
   2  16  14      592.64      393.80     87.22 o 
   3  16  14     1134.00     1274.03    354.00 o 
   4  16  14      326.07      415.59    128.39 o 
   5  16  14      108.06      262.59    147.53 o 
  -3  17  14       11.23       69.44    106.79 o 
  -2  17  14       41.70       -1.81     98.06 o 
  -1  17  14      903.88     1326.61    514.44 o 
   0  17  14     2591.84     2892.66    234.99 o 
   1  17  14     1189.23     1717.18    333.65 o 
   2  17  14      174.72      108.49    101.85 o 
   3  17  14        1.81     -112.49    134.08 o 
   4  17  14        0.93      122.55    165.08 o 
   5  17  14       21.96       76.34    181.98 o 
  -3  18  14       49.24      -63.76    149.46 o 
  -2  18  14        7.12       -6.16    140.46 o 
  -1  18  14      511.90      421.24    121.07 o 
   0  18  14       70.14       31.41     92.30 o 
   1  18  14        2.70      -29.23     88.73 o 
   2  18  14     1248.55     1434.36    265.95 o 
   3  18  14     1103.30     1263.18    202.74 o 
   4  18  14       89.44      -80.66    158.65 o 
  -2  19  14       34.75       35.70     97.21 o 
  -1  19  14      608.40      555.08    140.32 o 
   0  19  14      248.51      207.33    112.69 o 
   1  19  14      564.93      485.72    144.32 o 
   2  19  14      113.53      208.71    166.73 o 
   3  19  14       29.28      -60.20    108.32 o 
   0  20  14      375.55      607.61    163.79 o 
   1  20  14        1.79      150.20    186.58 o 
   1  -7  15       61.15      -46.85    124.20 o 
   2  -7  15      999.68     1057.54    240.87 o 
  -1  -6  15      854.05      674.90    139.03 o 
   0  -6  15      277.92      247.58    104.67 o 
   1  -6  15      185.84      139.08    136.97 o 
   2  -6  15      105.03       92.14    117.77 o 
   3  -6  15        2.45     -152.68    116.48 o 
   4  -6  15       28.37       96.97    102.38 o 
  -2  -5  15      993.96     1110.14    163.38 o 
  -1  -5  15     1026.96      617.05    129.65 o 
   0  -5  15      450.24      597.10    277.02 o 
   1  -5  15     1403.69     1568.67    266.86 o 
   2  -5  15     1123.99      792.23    206.97 o 
   3  -5  15      215.22       71.17    138.85 o 
   4  -5  15     1970.93     1823.30    202.83 o 
   5  -5  15       50.59      -49.97     96.08 o 
  -3  -4  15      101.53       89.29     98.66 o 
  -2  -4  15     1985.14     1841.85    192.00 o 
  -1  -4  15     2515.41     2398.88    198.56 o 
   0  -4  15     3104.83     3558.09    353.91 o 
   1  -4  15       91.20      122.18    123.56 o 
   2  -4  15        5.45       67.63    119.15 o 
   3  -4  15       11.38      -99.24    109.09 o 
   4  -4  15       41.35       -1.40     80.26 o 
   5  -4  15     1262.41     1006.74    228.83 o 
  -3  -3  15       91.15      142.22     96.06 o 
  -2  -3  15      186.64      221.77    155.76 o 
  -1  -3  15      309.15      206.48     93.93 o 
   0  -3  15     1412.08     1583.03    127.82 o 
   1  -3  15     1960.17     2012.05    180.46 o 
   2  -3  15     1876.23     1642.03    236.32 o 
   3  -3  15     1423.23     1684.42    194.57 o 
   4  -3  15     2228.51     1858.22    267.05 o 
   5  -3  15      558.79      588.94    194.75 o 
   6  -3  15      650.57      563.03    195.21 o 
  -4  -2  15      368.46      243.53    151.94 o 
  -3  -2  15     2208.29     2162.91    193.47 o 
  -2  -2  15      678.61      829.72    130.82 o 
  -1  -2  15     3692.35     3779.18    229.73 o 
   0  -2  15     4960.15     5008.10    209.55 o 
   1  -2  15     1621.38     1721.78    125.99 o 
   2  -2  15      207.78      195.42     85.76 o 
   3  -2  15      485.73      314.17    104.12 o 
   4  -2  15       20.24       64.40    130.72 o 
   5  -2  15      129.39       46.85    138.81 o 
   6  -2  15       40.68      109.50    156.44 o 
  -4  -1  15      118.93       23.79    115.38 o 
  -3  -1  15      294.60      325.76    101.27 o 
  -2  -1  15       54.25      -45.65     67.81 o 
  -1  -1  15      485.20      565.83    103.33 o 
   0  -1  15     2729.86     2787.30    154.36 o 
   1  -1  15      766.92      908.40     95.36 o 
   2  -1  15      414.85      362.31     96.67 o 
   3  -1  15      354.84      372.97    140.74 o 
   4  -1  15      496.64      661.88    182.63 o 
   5  -1  15      115.42      198.52    139.17 o 
   6  -1  15     1057.36     1018.22    235.08 o 
   7  -1  15       72.19      -30.41    148.54 o 
  -4   0  15      546.87      701.38    199.53 o 
  -3   0  15      985.94      923.05    199.25 o 
  -2   0  15       34.78        7.46     65.32 o 
  -1   0  15     4262.83     4536.20    230.22 o 
   0   0  15     7428.58     7619.98    516.47 o 
   1   0  15     1128.75     1185.28    110.80 o 
   2   0  15      882.49      967.88    187.68 o 
   3   0  15       65.32      109.04    123.10 o 
   4   0  15       52.52      153.14    130.81 o 
   5   0  15       43.09       36.65    124.48 o 
   6   0  15        1.41     -187.68    126.50 o 
   7   0  15       42.77      -30.41    145.97 o 
  -5   1  15       24.37     -170.59    113.73 o 
  -4   1  15     1027.70      698.62    194.93 o 
  -3   1  15        6.70      187.40    114.19 o 
  -2   1  15        6.86      -11.05     64.29 o 
  -1   1  15      392.09      339.47    138.25 o 
   0   1  15     2716.31     2480.39    141.72 o 
   1   1  15      379.17      423.81     73.41 o 
   2   1  15      578.42      556.24    154.42 o 
   3   1  15      364.23      267.60    138.90 o 
   4   1  15       46.04      149.92    122.18 o 
   5   1  15        7.88      124.48    125.85 o 
   6   1  15        3.43      181.16    151.02 o 
   7   1  15       80.74       -3.77    146.52 o 
  -5   2  15      386.59      246.93    157.18 o 
  -4   2  15     1125.50     1693.78    264.02 o 
  -3   2  15      106.77       76.34    117.40 o 
  -2   2  15      404.08      412.20     92.19 o 
  -1   2  15     4025.63     4692.05    225.59 o 
   0   2  15     2201.35     2152.41    132.50 o 
   1   2  15     1688.62     2098.62    151.40 o 
   2   2  15      908.33      792.60    181.61 o 
   3   2  15       30.48       20.58    105.74 o 
   4   2  15      313.54      291.21    146.16 o 
   5   2  15      915.74     1170.80    227.18 o 
   6   2  15      229.38      276.79    153.41 o 
   7   2  15        6.47      -32.80    143.40 o 
  -5   3  15      441.26      380.41    176.84 o 
  -4   3  15        1.36      220.75    138.71 o 
  -3   3  15      272.43      372.32    135.04 o 
  -2   3  15     1307.08     1305.75    203.02 o 
  -1   3  15       15.56       46.42     62.59 o 
   0   3  15      165.43       76.46     52.87 o 
   1   3  15      549.83      493.55     90.39 o 
   2   3  15      607.73      470.89    153.96 o 
   3   3  15        0.85      -70.83     89.20 o 
   4   3  15      622.23      504.06    165.35 o 
   5   3  15      238.60      -39.04    114.83 o 
   6   3  15      836.96      614.38    194.02 o 
   7   3  15      801.09     1079.77    246.10 o 
  -5   4  15       45.44       51.90    139.36 o 
  -4   4  15     1181.11     1559.39    244.73 o 
  -3   4  15      949.23      630.64    170.68 o 
  -2   4  15       14.64        9.83     80.56 o 
  -1   4  15      167.51      305.92    107.57 o 
   0   4  15      277.89      221.08     58.73 o 
   1   4  15        3.87       36.87     54.39 o 
   2   4  15        1.74       -4.41     94.44 o 
   3   4  15     1542.50     1336.99    217.81 o 
   4   4  15      497.33      459.04    163.24 o 
   5   4  15     1435.69     1503.53    253.36 o 
   6   4  15      172.22      197.69    153.96 o 
   7   4  15      102.94       74.04    141.29 o 
  -5   5  15      458.93      373.24    169.95 o 
  -4   5  15       32.24       59.62    115.66 o 
  -3   5  15      115.07      247.66    128.52 o 
  -2   5  15       36.27       12.77     89.66 o 
  -1   5  15      504.96      597.51    153.46 o 
   0   5  15      118.16       94.16     67.16 o 
   1   5  15      119.40       36.86     71.98 o 
   2   5  15       67.49      129.44    115.47 o 
   3   5  15     1247.45     1042.47    199.99 o 
   4   5  15     2646.15     3369.93    334.11 o 
   5   5  15     1110.46     1273.69    233.89 o 
   6   5  15     1979.24     2398.93    305.36 o 
   7   5  15      509.55      562.39    200.63 o 
  -5   6  15      359.62      150.75    140.28 o 
  -4   6  15     1630.61     1463.76    252.81 o 
  -3   6  15      943.62      976.60    194.57 o 
  -2   6  15     1531.54     1413.05    206.05 o 
  -1   6  15      414.20      459.66     83.04 o 
   0   6  15       24.69       79.83     78.36 o 
   1   6  15     4236.16     4215.15    213.82 o 
   2   6  15      709.69      789.38     97.00 o 
   3   6  15      228.71      201.55    118.60 o 
   4   6  15       92.58      197.14    123.28 o 
   5   6  15       31.95       43.73    116.30 o 
   6   6  15      376.39      550.45    181.52 o 
   7   6  15      156.71      -80.66    131.00 o 
  -5   7  15      111.07      143.58    141.75 o 
  -4   7  15       20.52      162.42    128.06 o 
  -3   7  15       49.99      -24.48     82.34 o 
  -2   7  15      193.48      273.22    103.64 o 
  -1   7  15       44.78       23.10     64.14 o 
   0   7  15      459.65      429.88     86.69 o 
   1   7  15      339.73      381.63     67.87 o 
   2   7  15      195.32       82.81     49.01 o 
   3   7  15     1013.97     1003.61    194.75 o 
   4   7  15      546.77      645.71    173.35 o 
   5   7  15     2734.61     3395.74    345.96 o 
   6   7  15     2271.37     2756.37    329.52 o 
   7   7  15      604.16      708.73    212.57 o 
  -5   8  15      337.03      448.11    189.42 o 
  -4   8  15      654.15      319.17    113.65 o 
  -3   8  15     2759.10     2971.20    224.75 o 
  -2   8  15      557.00      438.28    108.86 o 
  -1   8  15      106.03       56.63     71.22 o 
   0   8  15     1119.01      980.58    115.71 o 
   1   8  15      609.97      596.21    151.20 o 
   2   8  15      243.94      178.28     56.10 o 
   3   8  15     1283.37      970.17    197.69 o 
   4   8  15      684.26      753.83    179.78 o 
   5   8  15        2.07        6.89    127.51 o 
   6   8  15      116.94      -51.63    121.90 o 
   7   8  15      249.23      574.88    202.93 o 
  -5   9  15        4.16     -150.98    120.16 o 
  -4   9  15      218.36      361.25    122.24 o 
  -3   9  15      132.35      139.26    181.02 o 
  -2   9  15      943.01     1056.15    142.06 o 
  -1   9  15      238.30       95.39    116.12 o 
   0   9  15      460.34      638.82    239.53 o 
   1   9  15        1.64       67.94     55.43 o 
   2   9  15       20.65       45.17     72.13 o 
   3   9  15     2352.81     2741.95    297.45 o 
   4   9  15      429.11      201.73    122.27 o 
   5   9  15     1257.52      914.78    203.11 o 
   6   9  15     1170.99     1623.78    271.73 o 
   7   9  15      153.13      221.48    175.64 o 
  -5  10  15      120.66       79.37    117.83 o 
  -4  10  15      349.78      516.68    186.99 o 
  -3  10  15     4108.30     4495.78    281.00 o 
  -2  10  15       99.00       65.73     96.37 o 
  -1  10  15     1529.95     1433.21    151.51 o 
   0  10  15       59.73       21.75     63.95 o 
   1  10  15      587.48      494.31    173.74 o 
   2  10  15       19.52       14.90     50.42 o 
   3  10  15      290.17      401.63    153.50 o 
   4  10  15     1337.07     1847.75    256.30 o 
   5  10  15       99.81      196.22    140.83 o 
   6  10  15     1052.96     1047.16    236.27 o 
   7  10  15       12.97      -80.47    142.66 o 
  -5  11  15     1254.42     1030.72    176.65 o 
  -4  11  15      292.94      256.74    201.00 o 
  -3  11  15       92.52       39.88    156.03 o 
  -2  11  15     1711.32     1858.62    182.08 o 
  -1  11  15      656.61      966.40    134.13 o 
   0  11  15      823.64      845.96    119.23 o 
   1  11  15      958.32     1107.36    232.09 o 
   2  11  15      248.13      163.12     59.15 o 
   3  11  15     1289.36     1392.56    225.71 o 
   4  11  15       58.56      195.21    135.68 o 
   5  11  15     1678.18     2029.09    275.32 o 
   6  11  15      162.98      166.37    157.18 o 
   7  11  15      429.47      664.54    213.86 o 
  -5  12  15      230.29      250.74    125.32 o 
  -4  12  15      872.35      775.40    153.95 o 
  -3  12  15     2003.54     1733.97    193.56 o 
  -2  12  15     1790.49     1880.00    185.82 o 
  -1  12  15      100.41      103.64     77.88 o 
   0  12  15       15.30      -30.45     61.83 o 
   1  12  15        1.49       21.57     64.88 o 
   2  12  15      500.29      469.47     79.43 o 
   3  12  15      650.80      758.34    189.42 o 
   4  12  15      134.92       19.84    120.62 o 
   5  12  15       94.77      -71.10    121.26 o 
   6  12  15      251.89      391.43    183.73 o 
   7  12  15       37.28       68.99    154.97 o 
  -5  13  15      779.21     1025.75    184.88 o 
  -4  13  15      410.73      311.76    248.81 o 
  -3  13  15       68.91       83.37     98.85 o 
  -2  13  15      310.25      140.44    173.21 o 
  -1  13  15       11.89       26.90     79.83 o 
   0  13  15      666.02      408.49    137.24 o 
   1  13  15        2.53      -26.70     66.36 o 
   2  13  15      120.25      182.23     67.47 o 
   3  13  15      209.73      130.35    125.30 o 
   4  13  15      848.94     1018.68    215.60 o 
   5  13  15     1009.98     1238.97    244.27 o 
   6  13  15      208.89       84.79    146.06 o 
  -4  14  15      480.77      346.25    122.25 o 
  -3  14  15      489.20      312.77    113.49 o 
  -2  14  15      254.82      216.60    100.48 o 
  -1  14  15       11.65       15.51     73.43 o 
   0  14  15      573.40      677.47    123.38 o 
   1  14  15       55.37       36.10     69.86 o 
   2  14  15       50.94       26.21     70.49 o 
   3  14  15       29.89       26.34     83.01 o 
   4  14  15      397.48      347.89    155.80 o 
   5  14  15      169.54      243.71    151.30 o 
   6  14  15        0.35       93.52    151.76 o 
  -4  15  15      328.92      -27.48    273.07 o 
  -3  15  15       10.08      -38.36     94.69 o 
  -2  15  15       60.91      136.05     94.55 o 
  -1  15  15        1.16      -65.98     72.37 o 
   0  15  15       24.71      -46.74     74.01 o 
   1  15  15      399.22      270.84     99.16 o 
   2  15  15      403.84      188.07     71.53 o 
   3  15  15      693.58      755.47    109.74 o 
   4  15  15     1249.29     1697.26    192.07 o 
   5  15  15      154.07      144.60    167.65 o 
   6  15  15        4.28      -74.74    115.04 o 
  -3  16  15        4.65       10.31     92.39 o 
  -2  16  15      244.38      181.91     99.86 o 
  -1  16  15       13.06       45.12     86.60 o 
   0  16  15      290.09      329.58    109.80 o 
   1  16  15      171.37      172.50     91.98 o 
   2  16  15       36.43       44.52    116.07 o 
   3  16  15       70.67       86.90     99.75 o 
   4  16  15       76.66       21.86     99.89 o 
   5  16  15       28.68       93.93    114.63 o 
  -3  17  15       37.60      164.17    262.04 o 
  -2  17  15       31.10      -59.23     92.56 o 
  -1  17  15        6.27      -56.08     81.00 o 
   0  17  15      948.79      784.48    142.07 o 
   1  17  15     1908.19     1643.84    178.55 o 
   2  17  15      368.92      429.40    117.53 o 
   3  17  15     1025.56     1013.88    162.03 o 
   4  17  15      753.83     1001.96    261.90 o 
  -2  18  15       18.08        9.40    101.45 o 
  -1  18  15       44.91       70.84    117.26 o 
   0  18  15     1182.54     1274.20    171.37 o 
   1  18  15     1744.87     1551.71    204.58 o 
   2  18  15      308.78      200.63    172.43 o 
   3  18  15       25.51        3.74    108.98 o 
   4  18  15       55.72      155.25    178.40 o 
  -1  19  15        1.34      -57.14     92.68 o 
   0  19  15      343.79      180.81    112.75 o 
   1  19  15       64.48      190.86    197.51 o 
   2  19  15      244.51      492.39    202.65 o 
   0  -5  16      264.75      198.17    124.25 o 
   1  -5  16      496.63      199.53    157.36 o 
   2  -5  16        5.05      -41.15    112.35 o 
   3  -5  16       66.62       54.48    135.50 o 
  -1  -4  16      285.76      517.97    198.47 o 
   0  -4  16      592.62      647.47    127.96 o 
   1  -4  16      540.91      443.33    166.92 o 
   2  -4  16     1045.65     1494.64    175.06 o 
   3  -4  16     2023.17     2488.64    316.06 o 
   4  -4  16     4041.16     4492.06    403.42 o 
  -2  -3  16      816.32      933.08    191.44 o 
  -1  -3  16     1391.23     1448.71    240.22 o 
   0  -3  16     1587.07     1510.18    165.02 o 
   1  -3  16     1157.51     1107.35    175.32 o 
   2  -3  16      701.64      714.05    324.65 o 
   3  -3  16      315.55      327.04    111.41 o 
   4  -3  16     1880.29     1823.88    203.51 o 
   5  -3  16       21.55       84.97    151.48 o 
  -3  -2  16      342.75      262.82    155.62 o 
  -2  -2  16       16.59      -43.84     75.58 o 
  -1  -2  16        5.63       87.25     82.55 o 
   0  -2  16       13.55       31.79     62.95 o 
   1  -2  16      691.43      710.52    131.40 o 
   2  -2  16      411.26      466.86    117.20 o 
   3  -2  16     2095.03     1876.44    324.69 o 
   4  -2  16     3637.42     4316.40    397.59 o 
   5  -2  16      894.38     1053.77    242.06 o 
  -3  -1  16      538.89      621.92    187.31 o 
  -2  -1  16      852.70      917.06    137.23 o 
  -1  -1  16     1000.90     1185.83    145.15 o 
   0  -1  16     2430.63     2553.76    242.04 o 
   1  -1  16     1305.93     1508.86    164.37 o 
   2  -1  16       37.37       36.14     83.33 o 
   3  -1  16      969.99     1209.39    225.34 o 
   4  -1  16       63.02      146.43    138.35 o 
   5  -1  16        0.10       71.75    143.22 o 
   6  -1  16       24.77      233.06    170.22 o 
  -4   0  16       57.92       28.02    133.94 o 
  -3   0  16      553.45      531.16    174.08 o 
  -2   0  16       29.29       78.47     78.19 o 
  -1   0  16        6.73       19.30    110.33 o 
   0   0  16     1577.67     1679.57    127.54 o 
   1   0  16      568.12      641.51    117.11 o 
   2   0  16       10.62       64.90     78.82 o 
   3   0  16     1227.35     1574.91    246.19 o 
   4   0  16      531.62      752.82    201.82 o 
   5   0  16      794.12      867.01    212.02 o 
   6   0  16        4.32       94.90    141.47 o 
  -4   1  16       20.95      153.87    148.82 o 
  -3   1  16       41.98       -5.97    111.89 o 
  -2   1  16      205.72      187.04     82.22 o 
  -1   1  16      986.97     1179.30    262.32 o 
   0   1  16     5015.46     5116.03    207.06 o 
   1   1  16      980.13      833.04    129.44 o 
   2   1  16      225.96      229.57    127.78 o 
   3   1  16       81.65       94.53    116.30 o 
   4   1  16        7.78      -19.48    112.53 o 
   5   1  16      127.04      121.72    135.13 o 
   6   1  16        2.17      -26.92    117.03 o 
  -4   2  16        1.06      -38.58    119.70 o 
  -3   2  16      130.42      196.68    131.00 o 
  -2   2  16      514.03      824.11    178.40 o 
  -1   2  16     1028.32     1007.40    120.69 o 
   0   2  16     1047.95     1438.07    116.15 o 
   1   2  16      191.40      244.10     64.02 o 
   2   2  16      501.10      134.30    120.62 o 
   3   2  16      114.89      123.83    113.45 o 
   4   2  16      152.66       79.92    126.50 o 
   5   2  16       58.74       -9.28    113.08 o 
   6   2  16       12.74     -129.25    113.54 o 
   7   2  16      311.90      281.65    186.12 o 
  -4   3  16      159.39      356.71    149.09 o 
  -3   3  16       11.58      160.39    121.44 o 
  -2   3  16      272.74      300.49    132.38 o 
  -1   3  16     1381.46     1493.56    139.57 o 
   0   3  16     2858.16     2881.07    153.13 o 
   1   3  16      896.94      752.34    103.29 o 
   2   3  16      294.94      222.40    138.25 o 
   3   3  16      289.20       17.45    105.00 o 
   4   3  16        0.04      132.47    141.29 o 
   5   3  16      387.88      316.29    156.35 o 
   6   3  16      102.33      160.49    136.05 o 
   7   3  16       11.44       22.05    143.77 o 
  -5   4  16       17.25      -10.66    123.74 o 
  -4   4  16       98.82      129.34    124.84 o 
  -3   4  16        7.99      147.35    128.70 o 
  -2   4  16      796.05      775.42    173.90 o 
  -1   4  16      779.44      671.29    104.32 o 
   0   4  16      187.81      172.20     63.30 o 
   1   4  16      640.96      715.10    103.92 o 
   2   4  16      417.44      473.65    149.74 o 
   3   4  16      226.63      114.65    123.92 o 
   4   4  16      136.61       59.80    111.34 o 
   5   4  16       22.90      -64.03    112.72 o 
   6   4  16       30.37       69.91    141.56 o 
   7   4  16     1665.25     1773.71    303.15 o 
  -5   5  16        3.97      -38.86    125.76 o 
  -4   5  16      708.45      597.30    180.79 o 
  -3   5  16      757.85      747.86    178.22 o 
  -2   5  16      714.57      999.11    182.72 o 
  -1   5  16     1194.86     1243.74    186.58 o 
   0   5  16       11.37       14.30     56.23 o 
   1   5  16       31.91      128.05     69.80 o 
   2   5  16       71.95       19.38    107.57 o 
   3   5  16     1111.36      982.39    206.88 o 
   4   5  16      217.95      152.40    134.40 o 
   5   5  16       79.69     -128.61    114.46 o 
   6   5  16        0.51       98.48    141.10 o 
   7   5  16      181.68      222.59    181.80 o 
  -5   6  16       16.84       51.90    137.70 o 
  -4   6  16       98.88       34.36    127.42 o 
  -3   6  16       80.47       -2.57    108.67 o 
  -2   6  16      699.54      662.25    162.60 o 
  -1   6  16     1038.18     1189.18    185.47 o 
   0   6  16      717.96      651.31    142.76 o 
   1   6  16     1127.87     1121.74    124.11 o 
   2   6  16      376.83      571.58    171.23 o 
   3   6  16      918.66      839.91    200.26 o 
   4   6  16      544.79      225.25    135.32 o 
   5   6  16       34.55        1.19    115.66 o 
   6   6  16      546.98      596.75    198.33 o 
   7   6  16      726.37     1219.22    263.19 o 
  -5   7  16      833.59      468.60    191.90 o 
  -4   7  16      410.60      459.23    175.64 o 
  -3   7  16     2575.00     2284.93    281.93 o 
  -2   7  16     1664.89     1599.35    228.65 o 
  -1   7  16     2809.53     2751.48    191.52 o 
   0   7  16      757.61      853.61    113.50 o 
   1   7  16     2909.26     3040.40    226.23 o 
   2   7  16       17.80       86.17    120.53 o 
   3   7  16       32.33      181.61    127.87 o 
   4   7  16       85.11       13.23    116.39 o 
   5   7  16       52.35     -160.39    106.93 o 
   6   7  16        3.07      -23.24    129.80 o 
   7   7  16      388.24      332.64    181.34 o 
  -5   8  16      366.35       96.92    156.90 o 
  -4   8  16      145.92      136.79    144.13 o 
  -3   8  16       40.74      -53.18    141.70 o 
  -2   8  16       33.46      -41.47     69.69 o 
  -1   8  16      333.15      331.10     93.65 o 
   0   8  16      273.51      154.65    120.11 o 
   1   8  16      343.46      328.48     71.38 o 
   2   8  16      835.51      705.70    184.28 o 
   3   8  16       47.09       90.12    111.06 o 
   4   8  16       91.56      121.17    122.91 o 
   5   8  16       34.72        9.28    121.17 o 
   6   8  16      251.09      172.24    148.36 o 
   7   8  16      843.49      611.81    217.90 o 
  -5   9  16      682.53      560.19    198.06 o 
  -4   9  16      942.20      961.63    306.09 o 
  -3   9  16     2697.69     2993.40    387.76 o 
  -2   9  16     4465.13     4563.61    459.32 o 
  -1   9  16     1335.18     1354.79    147.81 o 
   0   9  16     1021.68      953.78    122.59 o 
   1   9  16      804.79      837.03    159.02 o 
   2   9  16      198.86      119.15    115.11 o 
   3   9  16     1053.68     1427.20    242.34 o 
   4   9  16        4.66      -38.77     97.83 o 
   5   9  16      179.40      298.56    161.68 o 
   6   9  16       75.47      -80.47    113.08 o 
   7   9  16       34.21       55.85    140.55 o 
  -5  10  16      376.19      308.60    200.03 o 
  -4  10  16       16.30       54.21     97.07 o 
  -3  10  16        7.07     -112.50     75.00 o 
  -2  10  16        4.00        8.38     81.95 o 
  -1  10  16       11.97      -39.79     72.42 o 
   0  10  16      439.85      295.87     90.07 o 
   1  10  16     2506.73     2453.60    145.97 o 
   2  10  16     2184.23     2212.01    132.08 o 
   3  10  16      121.31      246.84    141.75 o 
   4  10  16       33.23      -37.39    118.04 o 
   5  10  16        4.38       73.12    128.52 o 
   6  10  16      289.25      368.65    176.56 o 
   7  10  16       66.67       59.53    161.04 o 
  -4  11  16      667.23      503.14    136.93 o 
  -3  11  16     2877.04     2643.74    225.88 o 
  -2  11  16     3322.80     3141.54    416.92 o 
  -1  11  16     1478.27     1441.61    238.43 o 
   0  11  16      831.79      703.91    171.00 o 
   1  11  16       26.92       69.10     67.48 o 
   2  11  16        1.08       -1.06     55.78 o 
   3  11  16      201.72      347.25    160.49 o 
   4  11  16      536.93      551.18    172.98 o 
   5  11  16      123.99       25.81    121.26 o 
   6  11  16      236.61      501.67    182.90 o 
  -4  12  16      578.25      353.05    277.75 o 
  -3  12  16       32.47      -76.03     84.43 o 
  -2  12  16      665.59      599.69    166.23 o 
  -1  12  16      219.91      436.68    106.36 o 
   0  12  16      610.97      398.13     95.56 o 
   1  12  16      717.50      515.56    102.73 o 
   2  12  16       85.57      161.86     66.19 o 
   3  12  16       38.18      -65.96    108.31 o 
   4  12  16       48.32      -93.88    103.99 o 
   5  12  16      355.13      238.20    163.98 o 
   6  12  16       16.34      136.51    144.59 o 
  -4  13  16      592.65      436.43    158.42 o 
  -3  13  16     1282.38     1182.79    193.60 o 
  -2  13  16     2317.21     2337.00    210.68 o 
  -1  13  16     2226.08     2259.16    614.34 o 
   0  13  16     1035.29      859.01    223.83 o 
   1  13  16      618.70      518.42    103.49 o 
   2  13  16       63.16       -8.33     57.54 o 
   3  13  16       37.29       96.27    131.46 o 
   4  13  16      214.21      169.21    146.16 o 
   5  13  16       46.84       39.50    136.79 o 
   6  13  16      232.67      383.07    178.86 o 
  -4  14  16     1423.21     1217.21    281.56 o 
  -3  14  16       39.56        3.63    100.33 o 
  -2  14  16       18.71      -20.52     85.32 o 
  -1  14  16      386.16      528.45    116.85 o 
   0  14  16        1.10      -47.93     72.37 o 
   1  14  16       21.32      -33.16     73.40 o 
   2  14  16       87.65      185.77     81.81 o 
   3  14  16       82.73      271.00    160.49 o 
   4  14  16      658.93      680.89    194.48 o 
   5  14  16     1168.21     1131.30    239.03 o 
   6  14  16      169.22      279.17    178.58 o 
  -3  15  16      442.29      395.73    123.90 o 
  -2  15  16      116.87       59.16     95.67 o 
  -1  15  16      143.64       -2.99     78.98 o 
   0  15  16       41.52       -0.18    118.50 o 
   1  15  16        5.15      -75.26    139.59 o 
   2  15  16       12.30       64.22     67.07 o 
   3  15  16       22.71       42.35    133.94 o 
   4  15  16      236.02      169.76    150.20 o 
   5  15  16      102.29      102.70    161.50 o 
  -3  16  16        2.03      154.02    151.21 o 
  -2  16  16        7.88      -27.25     82.46 o 
  -1  16  16        2.41       37.13     92.26 o 
   0  16  16       46.02      -27.95     84.40 o 
   1  16  16      580.36      694.49    186.62 o 
   2  16  16        3.48       69.76     86.90 o 
   3  16  16      105.80       38.31    149.92 o 
   4  16  16     1067.33     1463.58    194.42 o 
   5  16  16     1129.91     1381.67    191.31 o 
  -2  17  16       18.29       30.40    100.63 o 
  -1  17  16       34.54       54.05    155.20 o 
   0  17  16      470.96      335.68    242.06 o 
   1  17  16      147.08      162.32     97.07 o 
   2  17  16       34.87       12.90     85.60 o 
   3  17  16       78.40        6.80    162.69 o 
   4  17  16        8.93      -98.02    158.37 o 
  -1  18  16       27.23      128.65    119.47 o 
   0  18  16      122.63       78.20     95.39 o 
   1  18  16      956.90     1107.63    164.64 o 
   2  18  16      262.50      355.70    183.27 o 
   0  19  16      447.16      381.15    127.51 o 
   1  19  16      600.60      244.77    131.14 o 
   2  19  16     1137.01     1750.83    301.59 o 
   0  -4  17        0.53     -108.49    101.42 o 
   1  -4  17      758.55     1001.68    224.79 o 
   2  -4  17      944.08      887.68    230.95 o 
   3  -4  17      272.30      152.38    123.69 o 
  -1  -3  17       61.23      120.06     91.21 o 
   0  -3  17      167.05      159.84    131.64 o 
   1  -3  17      115.16       -1.29    124.66 o 
   2  -3  17     1179.84     1254.44    167.02 o 
   3  -3  17     1057.67      917.68    170.64 o 
   4  -3  17     2478.95     2783.11    247.10 o 
  -2  -2  17      160.31       96.07     94.67 o 
  -1  -2  17      126.86      252.49    101.30 o 
   0  -2  17        1.92       75.97    126.04 o 
   1  -2  17      788.96      905.47    144.24 o 
   2  -2  17      480.24      562.37    126.00 o 
   3  -2  17       28.33      -54.72     85.88 o 
   4  -2  17     1000.30      743.29    150.00 o 
   5  -2  17       40.66       22.78    150.84 o 
  -2  -1  17      207.78      200.09    116.71 o 
  -1  -1  17       37.20      -20.00     73.73 o 
   0  -1  17      591.63      568.32    130.08 o 
   1  -1  17      557.18      256.45    137.80 o 
   2  -1  17       21.34       15.94     84.90 o 
   3  -1  17     1201.46     1198.40    215.79 o 
   4  -1  17     2397.70     2332.60    306.09 o 
   5  -1  17      973.32     1080.32    255.66 o 
  -3   0  17      101.14       51.26    134.49 o 
  -2   0  17      299.26      134.30    129.16 o 
  -1   0  17        3.82       52.98     73.77 o 
   0   0  17       28.25      -18.73     63.66 o 
   1   0  17      515.48      476.72    115.77 o 
   2   0  17       34.45       31.35     83.94 o 
   3   0  17      590.87      643.05    183.08 o 
   4   0  17        5.73     -132.38    120.98 o 
   5   0  17        0.95       36.84    134.95 o 
  -3   1  17       90.71      138.71    138.99 o 
  -2   1  17       33.35      -48.23    102.15 o 
  -1   1  17      390.81      528.07    120.75 o 
   0   1  17      115.39      107.90     79.06 o 
   1   1  17      378.58      356.17    101.08 o 
   2   1  17       11.03      -54.33     76.34 o 
   3   1  17      330.43      364.33    165.45 o 
   4   1  17     2380.84     1896.80    281.75 o 
   5   1  17      669.81      771.29    222.68 o 
   6   1  17       46.98      156.35    167.56 o 
  -3   2  17       19.93      -84.70    116.48 o 
  -2   2  17      210.56      376.00    141.29 o 
  -1   2  17      126.40        9.98     68.87 o 
   0   2  17      756.97      778.34     99.86 o 
   1   2  17     1191.02     1437.64    189.15 o 
   2   2  17      109.12      290.57    152.86 o 
   3   2  17      514.91      597.39    182.35 o 
   4   2  17      291.62      415.59    167.56 o 
   5   2  17      764.08      598.58    203.29 o 
   6   2  17        0.33       37.11    152.95 o 
  -4   3  17      238.07      392.07    171.23 o 
  -3   3  17       22.85       95.35    124.38 o 
  -2   3  17        0.11        3.22     97.28 o 
  -1   3  17      120.71       76.91     68.50 o 
   0   3  17     3785.06     3893.70    217.09 o 
   1   3  17     1566.53     1438.99    204.44 o 
   2   3  17      347.44      284.23    148.64 o 
   3   3  17      765.80      622.47    181.98 o 
   4   3  17     1990.49     2044.15    283.58 o 
   5   3  17     1026.03     1153.53    247.57 o 
   6   3  17      934.20      763.57    234.25 o 
  -4   4  17      367.53      374.07    152.22 o 
  -3   4  17       70.99       26.82    117.13 o 
  -2   4  17      135.93      117.77    108.31 o 
  -1   4  17        8.67       17.91     89.29 o 
   0   4  17      794.25      752.00    107.91 o 
   1   4  17      202.17      126.86    136.33 o 
   2   4  17      508.52      522.70    175.09 o 
   3   4  17      145.37      586.27    174.08 o 
   4   4  17        3.25      -25.17    104.17 o 
   5   4  17       57.43      -41.89    108.40 o 
   6   4  17        3.13       26.64    131.73 o 
  -4   5  17       29.32       27.10    119.24 o 
  -3   5  17       57.42      119.24    119.33 o 
  -2   5  17        2.06       13.78     95.26 o 
  -1   5  17      367.51      470.80    136.42 o 
   0   5  17      714.46      636.16    104.13 o 
   1   5  17      241.76      243.90    134.95 o 
   2   5  17      881.15      877.85    197.60 o 
   3   5  17      795.81      747.86    189.97 o 
   4   5  17      154.24     -112.44    107.30 o 
   5   5  17      376.64      330.80    168.11 o 
   6   5  17       39.60      243.71    177.66 o 
  -4   6  17      132.84      102.70    124.29 o 
  -3   6  17      122.40       87.00    125.58 o 
  -2   6  17     2026.69     2445.23    273.02 o 
  -1   6  17     3715.97     3735.46    311.79 o 
   0   6  17       61.58      136.88    102.06 o 
   1   6  17      208.99      299.61     84.17 o 
   2   6  17     1090.62     1681.20    258.69 o 
   3   6  17      118.12       30.87    106.56 o 
   4   6  17        2.53      -25.91    114.83 o 
   5   6  17       15.38       20.21    116.76 o 
   6   6  17       28.57        0.92    124.84 o 
   7   6  17      119.88      131.64    172.24 o 
  -4   7  17       30.16      130.63    144.50 o 
  -3   7  17        7.95       92.23    118.23 o 
  -2   7  17      234.52       97.19    118.41 o 
  -1   7  17       11.69       93.88     89.84 o 
   0   7  17     2165.91     2370.64    238.48 o 
   1   7  17     4539.61     4887.11    248.92 o 
   2   7  17     2850.94     3216.70    341.37 o 
   3   7  17     1154.94     1303.91    241.33 o 
   4   7  17      268.80      256.12    150.66 o 
   5   7  17     1101.46      599.59    188.05 o 
   6   7  17      109.63       44.37    141.93 o 
   7   7  17       59.60       65.77    156.35 o 
  -4   8  17      564.76      519.49    183.18 o 
  -3   8  17      452.60      363.87    151.85 o 
  -2   8  17     3576.06     4140.41    409.48 o 
  -1   8  17     1226.97     1713.44    298.42 o 
   0   8  17     2477.95     2644.88    184.74 o 
   1   8  17      459.12      446.45     82.85 o 
   2   8  17      937.99      849.37    203.66 o 
   3   8  17      459.35      491.47    172.61 o 
   4   8  17      212.46       94.71    135.50 o 
   5   8  17      175.16      -61.18    137.43 o 
   6   8  17      190.19      305.72    172.24 o 
  -4   9  17        3.78     -138.53    121.54 o 
  -3   9  17      177.76       60.53    103.40 o 
  -2   9  17      713.46      655.01    222.13 o 
  -1   9  17      259.27      172.27     85.85 o 
   0   9  17      248.67      130.74    104.08 o 
   1   9  17     2216.07     2580.50    152.20 o 
   2   9  17     3606.17     3286.61    347.70 o 
   3   9  17      574.40      373.33    159.84 o 
   4   9  17       22.89      -53.92    105.64 o 
   5   9  17      572.93      633.22    197.87 o 
   6   9  17       33.50      -40.97    138.81 o 
  -4  10  17      789.70     1034.06    179.27 o 
  -3  10  17      142.41      -69.88     86.06 o 
  -2  10  17     2169.67     2375.78    206.54 o 
  -1  10  17      938.88      903.87    165.86 o 
   0  10  17     3736.51     4118.91    468.73 o 
   1  10  17     1421.69     1487.76    171.14 o 
   2  10  17     1297.10      958.14    212.30 o 
   3  10  17      595.18      857.46    212.39 o 
   4  10  17      855.23      918.36    214.32 o 
   5  10  17        1.67       64.12    132.84 o 
   6  10  17       28.42      -15.98    144.13 o 
  -4  11  17      470.61      448.38    141.42 o 
  -3  11  17      354.21      276.61    135.82 o 
  -2  11  17      259.55      240.19    105.89 o 
  -1  11  17       41.19      116.83     89.28 o 
   0  11  17      998.70      756.66    124.84 o 
   1  11  17     1200.28     1048.87    173.26 o 
   2  11  17      170.76      552.56    182.99 o 
   3  11  17      233.23      210.55    147.26 o 
   4  11  17       16.73     -159.71    106.47 o 
   5  11  17       26.95      -51.81    129.71 o 
   6  11  17        7.13      -13.96    140.37 o 
  -4  12  17      134.02      120.03    119.74 o 
  -3  12  17     1381.73     1183.92    172.93 o 
  -2  12  17     2569.02     2566.00    219.07 o 
  -1  12  17     4007.68     4051.60    256.10 o 
   0  12  17     3086.05     3185.90    215.64 o 
   1  12  17     1094.50     1015.86    132.31 o 
   2  12  17      156.74      161.50    145.14 o 
   3  12  17      495.55      362.49    170.13 o 
   4  12  17      142.82      217.44    157.55 o 
   5  12  17      172.51      133.75    159.29 o 
   6  12  17       19.99       10.75    132.01 o 
  -3  13  17       77.22       68.39     99.84 o 
  -2  13  17       34.58       -1.60     87.75 o 
  -1  13  17      194.05      113.95     89.56 o 
   0  13  17      158.89      194.71     95.55 o 
   1  13  17      322.98      231.37    100.87 o 
   3  13  17       51.46       28.94    140.64 o 
   4  13  17      160.25      326.02    169.86 o 
   5  13  17      384.98      248.40    175.18 o 
   6  13  17      233.04      355.15    191.81 o 
  -3  14  17      185.67      422.69    136.48 o 
  -2  14  17      131.39      -13.22     88.77 o 
  -1  14  17      888.38      941.28    268.29 o 
   0  14  17      720.55      672.33    123.81 o 
   1  14  17       22.07      -49.08     73.22 o 
   2  14  17       28.79      -34.45     95.81 o 
   3  14  17       56.32     -153.69    103.16 o 
   4  14  17       52.77       91.22    133.57 o 
   5  14  17       13.84       42.07    143.95 o 
  -3  15  17       79.52       97.78    110.51 o 
  -2  15  17       29.70      -34.76     85.02 o 
  -1  15  17      240.64      173.67     99.73 o 
   0  15  17       98.69      145.81    110.97 o 
   1  15  17      227.53       87.39     82.22 o 
   2  15  17        0.93      -60.06     74.03 o 
   3  15  17        0.03       19.02    139.36 o 
   4  15  17      569.25      893.56    221.94 o 
   5  15  17     1089.58     1478.36    273.39 o 
  -2  16  17       63.87      128.87    111.71 o 
  -1  16  17      103.96       78.50     98.24 o 
   0  16  17      397.75      293.57    193.79 o 
   1  16  17      100.00      -59.81     83.04 o 
   2  16  17        0.23       29.60     82.93 o 
   3  16  17       22.10      149.37    167.56 o 
   4  16  17      140.68       98.03    122.27 o 
  -2  17  17        0.58       68.96    102.04 o 
  -1  17  17        6.20      115.86     98.35 o 
   0  17  17        0.90      -28.27     82.16 o 
   1  17  17      281.31      244.08    103.85 o 
   2  17  17      104.74      259.18    199.21 o 
   0  18  17        9.59       -7.52     97.71 o 
   1  18  17      209.58      266.34    114.21 o 
   2  18  17      156.11       97.18    227.50 o 
   0  -2  18      121.20      185.66    137.34 o 
   1  -2  18        6.02       77.07    131.73 o 
   2  -2  18      577.73      886.69    171.33 o 
   3  -2  18      239.37      405.75    126.83 o 
  -1  -1  18      546.82      554.72    184.60 o 
   0  -1  18     1216.58     1429.03    248.58 o 
   1  -1  18       38.61      111.63     92.38 o 
   2  -1  18      461.77      483.66    194.48 o 
   3  -1  18       17.68       46.77    100.83 o 
   4  -1  18        1.74      160.95    163.24 o 
  -2   0  18       17.44        0.92    119.97 o 
  -1   0  18        9.80      -63.22     73.39 o 
   0   0  18        1.47     -144.41     96.27 o 
   1   0  18      347.67      356.53    137.93 o 
   2   0  18      453.91      413.70    123.09 o 
   3   0  18      570.14      644.35    139.59 o 
   4   0  18      874.24      887.86    226.72 o 
  -2   1  18       11.41      162.42    130.35 o 
  -1   1  18      176.74       92.97     82.31 o 
   0   1  18     1335.10     1571.05    236.55 o 
   1   1  18      121.35       99.02     94.62 o 
   2   1  18      319.69      311.49    231.27 o 
   3   1  18      216.55      167.93    138.44 o 
   4   1  18       46.19        6.15    143.86 o 
   5   1  18       68.11      -53.37    145.70 o 
  -2   2  18      642.56      749.79    193.92 o 
  -1   2  18       23.08       63.20     77.60 o 
   0   2  18      534.09      271.55    138.62 o 
   1   2  18      638.74      642.92    128.28 o 
   2   2  18     1141.88     1441.34    250.70 o 
   3   2  18      629.87      687.60    195.85 o 
   4   2  18     3716.02     3111.61    353.77 o 
   5   2  18      664.40      721.04    210.74 o 
  -3   3  18      429.17      420.09    166.09 o 
  -2   3  18        1.75       58.52    109.69 o 
  -1   3  18        0.68       83.23    106.19 o 
   0   3  18      375.99      245.24    104.59 o 
   1   3  18      396.10      206.49     98.41 o 
   2   3  18     1044.80      864.71    200.91 o 
   3   3  18      533.30      488.35    180.79 o 
   4   3  18       22.36      138.07    135.13 o 
   5   3  18     1014.68     1272.68    259.52 o 
   6   3  18       75.01      121.90    154.79 o 
  -3   4  18        0.76       30.13    131.00 o 
  -2   4  18      360.03       68.07    114.28 o 
  -1   4  18        7.12      -83.04     79.37 o 
   0   4  18      211.94      112.42     77.04 o 
   1   4  18      841.51      813.45    134.30 o 
   2   4  18      284.19      292.13    145.60 o 
   3   4  18     1540.25     1264.78    241.69 o 
   4   4  18     1417.54     1017.94    231.40 o 
   5   4  18     1935.41     1869.34    298.37 o 
   6   4  18     1219.33     1485.80    279.54 o 
  -3   5  18        9.78       30.50    120.71 o 
  -2   5  18        4.52       51.08    113.82 o 
  -1   5  18      506.96      542.73    147.81 o 
   0   5  18      191.96      220.19     79.42 o 
   1   5  18       57.64      230.85    145.79 o 
   2   5  18      493.37      663.53    191.44 o 
   3   5  18     1422.92     1206.54    235.08 o 
   4   5  18        8.95      -50.07    120.98 o 
   5   5  18       56.91      312.61    175.83 o 
   6   5  18       13.53       74.78    156.17 o 
  -3   6  18      268.78      227.73    144.32 o 
  -2   6  18        0.43       26.09    106.01 o 
  -1   6  18      146.08      183.73    115.47 o 
   0   6  18      245.14      205.50    110.24 o 
   1   6  18       35.78       99.40    120.71 o 
   2   6  18      261.57      193.92    134.03 o 
   3   6  18     1220.81     1107.97    231.86 o 
   4   6  18     1103.58     1021.98    218.91 o 
   5   6  18      389.72      352.39    154.42 o 
   6   6  18      340.53      173.53    164.44 o 
  -3   7  18      204.60      100.04    131.09 o 
  -2   7  18      365.93      161.31    125.12 o 
  -1   7  18     3141.82     3308.20    299.48 o 
   0   7  18      791.91      770.19    164.44 o 
   1   7  18     1115.92     1056.07    227.91 o 
   2   7  18     1245.22     1943.84    283.12 o 
   3   7  18     3160.12     3101.87    341.27 o 
   4   7  18      288.28      375.36    158.83 o 
   5   7  18       75.35      -28.75    134.03 o 
   6   7  18      207.49      156.44    181.43 o 
  -3   8  18        5.05       98.75    122.73 o 
  -2   8  18       74.30      -77.81     89.84 o 
  -1   8  18      194.70       73.67    111.52 o 
   0   8  18      598.62      642.31    156.81 o 
   1   8  18      162.50      188.69    142.02 o 
   2   8  18      365.27      253.18    144.41 o 
   3   8  18      283.84      423.95    167.56 o 
   4   8  18      113.44       75.79    128.79 o 
   5   8  18      124.85      173.81    163.15 o 
   6   8  18      480.61      319.13    193.74 o 
  -3   9  18      578.57      749.15    203.39 o 
  -2   9  18      510.88      586.36    132.36 o 
  -1   9  18     2010.93     2239.02    214.96 o 
   0   9  18     1701.61     1569.86    354.27 o 
   1   9  18     1620.68     1752.67    279.73 o 
   2   9  18     2174.05     1708.11    273.11 o 
   3   9  18      435.59      444.71    168.75 o 
   4   9  18      567.70      394.10    173.81 o 
   5   9  18        4.40      -22.14    111.06 o 
   6   9  18      147.68      149.92    147.90 o 
  -3  10  18      144.10       90.62     98.28 o 
  -2  10  18     1315.61     1308.49    172.51 o 
  -1  10  18       41.19      -53.35     76.67 o 
   0  10  18       93.41      -43.33    102.06 o 
   1  10  18      114.69       42.62     97.56 o 
   2  10  18     1206.25     1024.19    228.83 o 
   3  10  18        9.94      -49.51    124.38 o 
   4  10  18       44.97      -45.75    122.09 o 
   5  10  18      571.45      551.46    196.77 o 
   6  10  18      115.35      173.99    168.11 o 
  -3  11  18        8.60      -42.18     99.10 o 
  -2  11  18       25.66      -14.74     87.87 o 
  -1  11  18      837.54      803.19    138.26 o 
   0  11  18      770.07      536.95    157.09 o 
   1  11  18      824.25     1151.80    375.49 o 
   2  11  18      388.97      198.89    155.62 o 
   3  11  18      356.39      251.61    148.08 o 
   4  11  18      697.35      453.44    173.16 o 
   5  11  18       29.47      302.87    159.20 o 
   6  11  18        2.99       18.92    136.14 o 
  -3  12  18      384.67      255.82    124.01 o 
  -2  12  18      106.93       66.63    104.87 o 
  -1  12  18       89.70      123.68     96.33 o 
   0  12  18        1.57       50.88     80.30 o 
   1  12  18        3.25      204.12     83.56 o 
   2  12  18     1069.52     1182.65    244.63 o 
   3  12  18        9.38       15.89    129.07 o 
   4  12  18      315.92      344.86    172.24 o 
   5  12  18       41.00       15.34    137.06 o 
  -3  13  18       19.54      -20.19    110.19 o 
  -2  13  18      306.32      303.80    115.22 o 
  -1  13  18     1646.43     1551.85    320.74 o 
   0  13  18     1305.71     1333.14    157.19 o 
   1  13  18      840.05     1046.83    284.96 o 
   3  13  18        9.93      -39.59    132.19 o 
   4  13  18     1021.04      934.81    225.98 o 
   5  13  18       13.81      -87.36    148.54 o 
  -2  14  18        0.75       86.46     97.41 o 
  -1  14  18       54.68       31.58     85.72 o 
   0  14  18       13.53      -84.57     98.48 o 
   1  14  18       54.53      103.02     88.55 o 
   3  14  18        4.96      115.20    154.06 o 
   4  14  18      127.17       98.39    156.90 o 
   5  14  18       22.57      -57.60    155.62 o 
  -2  15  18      120.09      192.75    120.39 o 
  -1  15  18      211.90      220.48    108.07 o 
   0  15  18     1479.27     1377.70    169.90 o 
   1  15  18       86.05      -25.77    172.84 o 
   3  15  18        1.57     -168.66    128.61 o 
   4  15  18       31.63      243.53    176.38 o 
  -1  16  18        0.76       96.46     98.77 o 
   0  16  18        0.26      -86.10     83.30 o 
   1  16  18      658.60      359.84    116.05 o 
   0  17  18     1054.00     1076.00    163.57 o 
   1  17  18      325.02      306.37    112.44 o 
   0   0  19      707.69      944.36    210.28 o 
   1   0  19       73.13       19.74    122.73 o 
   2   0  19      485.45      566.99    134.42 o 
   3   0  19       94.80       56.69    100.57 o 
  -1   1  19       12.23       87.55    120.98 o 
   0   1  19      304.75      633.31    184.46 o 
   1   1  19       60.23      101.18     97.25 o 
   2   1  19     1056.73     1350.13    343.80 o 
   3   1  19      402.22      229.20    165.72 o 
   4   1  19      164.24      299.20    181.52 o 
  -1   2  19      302.02      230.85    134.40 o 
   0   2  19      419.92      177.94    138.62 o 
   1   2  19       33.26      -15.41    111.34 o 
   2   2  19       35.31       78.32     95.94 o 
   3   2  19      154.85      157.45    151.02 o 
   4   2  19       21.67      -26.55    146.34 o 
  -2   3  19      331.99      319.32    144.04 o 
  -1   3  19      315.42      300.85    140.00 o 
   0   3  19      333.89      449.86    155.34 o 
   1   3  19      109.20       10.34     83.50 o 
   2   3  19       92.35      147.53    145.60 o 
   3   3  19      688.35      903.11    223.23 o 
   4   3  19     1451.10     1312.73    260.43 o 
   5   3  19     1073.28     1090.06    259.61 o 
  -2   4  19      244.79      232.14    141.84 o 
  -1   4  19      615.96      616.68    160.95 o 
   0   4  19       27.58      -31.14    110.60 o 
   1   4  19      145.13      188.15     98.98 o 
   2   4  19      140.75      134.67    136.79 o 
   3   4  19      560.97      452.61    185.84 o 
   4   4  19       15.07        5.42    138.16 o 
   5   4  19       46.08      254.55    175.00 o 
  -2   5  19      255.69      114.74    121.63 o 
  -1   5  19      123.57      149.74    117.31 o 
   1   5  19      105.38      105.92    141.93 o 
   2   5  19       62.32      189.42    148.27 o 
   3   5  19      259.84      442.23    182.63 o 
   4   5  19     1040.09     1302.90    263.65 o 
   5   5  19      178.53      286.80    182.07 o 
  -2   6  19      151.69      111.52    126.13 o 
  -1   6  19       52.79      159.84    116.94 o 
   1   6  19        4.25      -27.19    120.80 o 
   2   6  19      238.03      142.76    133.29 o 
   3   6  19     1249.81     1043.20    233.33 o 
   4   6  19      101.15       34.27    127.87 o 
   5   6  19        3.30       19.20    123.01 o 
  -3   7  19        4.48      230.67    151.58 o 
  -2   7  19      328.74      498.36    160.95 o
[truncated: 6,052 more chars]
